# Supplementary material for: A causal relationship between functional connectivity of brain networks and cardiovascular disease: A Mendelian randomization study
Source: Medicine (Baltimore). 2025 Jul 4;104(27):e43131. doi: 10.1097/MD.0000000000043131 (PMC12237397; doi:10.1097/MD.0000000000043131)
Supplement: Supplementary file 1 [file medi-104-e43131-s001.xlsx]

## Sheet: Sheet1
SNP	trait
rs10791521	Smoking initiation
rs429358	Smoking initiation
rs10407349	Cigarettes smoked per day
rs429358	Smoking initiation
rs429358	Cigarettes smoked per day
rs62158206	Cigarettes smoked per day in Schizophrenia
rs7684962	Alcohol consumption (drinks per month)
rs57866767	Hypertension
rs7905353	Hypertension
rs9426785	Medication use for hypertension
rs2274224	Hypertension
rs2274224	High blood pressure / hypertension
rs2274224	Medication use for hypertension
rs4693675	Alcohol consumption (drinks per month)
rs11187838	Hypertension
rs11187838	High blood pressure / hypertension
rs769449	Cigarettes smoked per day
rs769449	Smoking initiation
rs10930040	Smoking initiation
rs7650184	Cigarettes smoked per day
rs2717046	Lifetime smoking index
rs9833875	Smoking initiation (ever regular vs never regular)
rs6722461	Lifetime smoking index
rs13016665	Lifetime smoking index
rs68153678	Smoking initiation (ever regular vs never regular)
rs10930040	Alcohol use disorder
rs2717046	Alcohol consumption
rs9833875	Alcohol consumption
rs6722461	Alcohol consumption
rs2624436	Alcohol consumption
rs13016665	Alcohol consumption
rs13016665	Alcohol use disorder
rs68153678	Alcohol consumption (drinks per week)
rs4794008	Essential hypertension
rs9314117	Smoking initiation
rs4867651	Smoking initiation
rs72731930	Cigarettes smoked per day
rs9783783	Smoking initiation
rs11164924	Age of smoking initiation
rs9287807	Smoking initiation
rs2300755	Lifetime smoking
rs2279829	Smoking initiation
rs4425377	Cigarettes smoked per day
rs9287807	Alcohol use disorder
rs2300755	Alcohol consumption (drinks per week)
rs4794008	Alcohol use disorder (consumption score)
rs34522	Smoking initiation (ever regular vs never regular)
rs2678871	Lifetime smoking index
rs11135411	Smoking initiation
rs2043890	Smoking initiation
rs163951	Smoking initiation
rs4698921	Cigarettes smoked per day
rs62061845	Smoking initiation
rs7633500	Cigarettes smoked per day
rs62061845	Hypertension
rs2678871	Alcohol consumption
rs2043890	Alcohol consumption
rs62061845	Alcohol consumption (drinks per week)
rs34019730	Hypertension
rs55747880	Cigarettes smoked per day
rs2279829	Smoking initiation (ever regular vs never regular)
rs10041262	Smoking initiation (MTAG)
rs10035673	Smoking initiation
rs34019730	Cigarettes smoked per day
rs2717063	Lifetime smoking index
rs2717063	Smoking initiation (ever regular vs never regular)
rs10930040	Smoking status
rs6887323	Smoking initiation
rs10007948	Cigarettes smoked per day
rs163951	Smoking initiation (ever regular vs never regular) (MTAG)
rs6555953	Smoking initiation
rs2717063	Alcohol use disorder (consumption score)
rs2279829	Alcohol consumption (drinks per week)
rs57866767	Hypertension (confirmatory factor analysis Factor 12)
rs35929648	Essential hypertension
rs76233987	Hypertension
rs7633500	Cigarettes smoked per day
rs1014444	Smoking status
rs6432706	Age of smoking initiation (MTAG)
rs55732507	Smoking initiation
rs2279829	Smoking initiation (ever regular vs never regular) (MTAG)
rs3806927	Smoking initiation
rs1113879	Cigarettes smoked per day
rs1113879	Cigarettes smoked per day
rs55732507	Alcohol consumption (drinks per week) (MTAG)
rs2678904	Alcohol use disorder (consumption score)
rs35929648	Alcohol consumption
rs6432706	Alcohol consumption (drinks per week) (MTAG)
rs3792572	Cigarettes smoked per day
rs2863957	Cigarettes smoked per day in Schizophrenia
rs141133660	Smoking initiation
rs11650158	High blood pressure / hypertension
rs34518929	Hypertension
rs2419903	Hypertension
rs9593506	Smoking initiation
rs7317261	Smoking initiation
rs4911255	Age of smoking initiation (MTAG)
rs7601767	Smoking initiation
rs2419903	Lifetime smoking index
rs2072806	Smoking status (current vs never)
rs7303970	Smoking initiation
rs7210027	Alcohol dependence symptom count
rs2117137	BMI and adiposity (confirmatory factor analysis Factor 7)
rs7650184	Waist-to-hip ratio adjusted for BMI
rs7650184	BMI and adiposity (confirmatory factor analysis Factor 7)
rs2717046	Hip circumference adjusted for BMI
rs6722461	Waist-to-hip ratio adjusted for BMI
rs13016665	Hip circumference adjusted for BMI
rs10878269	Waist-to-hip ratio adjusted for BMI
rs6771054	BMI and adiposity (confirmatory factor analysis Factor 7)
rs9783783	Body mass index (BMI, minimum, inv-normal transformed)
rs4794008	BMI (standard GWA)
rs4794008	Hip circumference adjusted for BMI
rs62061845	Waist-to-hip ratio adjusted for BMI
rs7633500	BMI and adiposity (confirmatory factor analysis Factor 7)
rs2678871	Hip circumference adjusted for BMI
rs2043890	Waist-to-hip ratio adjusted for BMI
rs55732507	BMI in non-smokers
rs57866767	Hip circumference adjusted for BMI
rs2678904	Waist-to-hip ratio adjusted for BMI
rs11134697	Hip circumference adjusted for BMI
rs35929648	BMI (standard GWA)
rs76233987	Hip circumference adjusted for BMI
rs7650184	Waist-to-hip ratio adjusted for BMI
rs3792572	BMI and adiposity (confirmatory factor analysis Factor 7)
rs11921985	BMI and adiposity (confirmatory factor analysis Factor 7)
rs6772953	BMI and adiposity (confirmatory factor analysis Factor 7)
rs6795664	Waist-to-hip ratio adjusted for BMI
rs71324800	BMI (standard GWA)
rs908730	Hip circumference adjusted for BMI
