# Supplementary material for: A causal relationship between functional connectivity of brain networks and cardiovascular disease: A Mendelian randomization study
Source: Medicine (Baltimore). 2025 Jul 4;104(27):e43131. doi: 10.1097/MD.0000000000043131 (PMC12237397; doi:10.1097/MD.0000000000043131)
Supplement: Supplementary file 2 [file medi-104-e43131-s002.xlsx]

## Sheet: Sheet1
SNP	effect_allele.exposure	other_allele.exposure	effect_allele.outcome	other_allele.outcome	beta.exposure	beta.outcome	eaf.exposure	eaf.outcome	remove	palindromic	ambiguous	CHR	pos	nearest_genes	pval.outcome	mlogp	se.outcome	af_alt_cases	af_alt_controls	outcome	se.exposure	pval.exposure	exposure	mr_keep.exposure	pval_origin.exposure	data_source.exposure	action	SNP_index	mr_keep	samplesize.outcome	F_statistic
rs10897595	T	C	T	C	-0.04595	0.011784	0.471929	0.366679	FALSE	FALSE	FALSE	11	80333779	TENM4	0.23073	0.636896	0.009832	0.630973	0.633887	atrial fibrillation	0.007833	4.44e-09	pheno593	TRUE	reported	textfile	2	1	TRUE	NA	21.274
rs113418580	G	A	G	A	-0.13575	0.025238	0.025809	0.015573	FALSE	FALSE	FALSE	4	39801185	UBE2K	0.517498	0.286091	0.038995	0.015669	0.01555	atrial fibrillation	0.024425	2.73e-08	pheno593	TRUE	reported	textfile	2	1	TRUE	NA	16.8222
rs2029670	T	C	T	C	0.049515	-0.00716	0.363392	0.301415	FALSE	FALSE	FALSE	4	28819232	STIM2	0.487476	0.312047	0.010307	0.700187	0.698199	atrial fibrillation	0.00805	7.71e-10	pheno593	TRUE	reported	textfile	2	1	TRUE	NA	20.6993
rs35124509	C	T	C	T	0.094121	-0.06098	0.392404	0.480654	FALSE	FALSE	FALSE	3	89472543	EPHA3	1.4e-10	9.8544	0.009504	0.472019	0.482734	atrial fibrillation	0.0079	1.01e-32	pheno593	TRUE	reported	textfile	2	1	TRUE	NA	21.0916
rs4953547	G	C	G	C	-0.0462	0.001378	0.402788	0.276427	FALSE	TRUE	FALSE	2	48095147	FBXO11	0.896704	0.047351	0.010612	0.278034	0.27604	atrial fibrillation	0.007871	4.36e-09	pheno593	TRUE	reported	textfile	2	1	TRUE	NA	21.1709
rs62266110	A	G	A	G	0.059275	-0.02834	0.315451	0.342769	FALSE	FALSE	FALSE	3	93819079	PROS1	0.004913	2.30866	0.010077	0.337873	0.343948	atrial fibrillation	0.008366	1.39e-12	pheno593	TRUE	reported	textfile	2	1	TRUE	NA	19.9179
rs10892820	G	T	G	T	-0.05898	0.007597	0.372337	0.285003	FALSE	FALSE	FALSE	11	122000000	BLID	0.470662	0.327291	0.010532	0.286087	0.284742	atrial fibrillation	0.008062	2.56e-13	pheno1698	TRUE	reported	textfile	2	1	TRUE	NA	20.6681
rs10897595	T	C	T	C	-0.05963	0.011784	0.471929	0.366679	FALSE	FALSE	FALSE	11	80333779	TENM4	0.23073	0.636896	0.009832	0.630973	0.633887	atrial fibrillation	0.007873	3.63e-14	pheno1698	TRUE	reported	textfile	2	1	TRUE	NA	21.1641
rs10930040	G	A	G	A	-0.09127	-0.00413	0.311419	0.399879	FALSE	FALSE	FALSE	2	162000000	DPP4	0.670967	0.173299	0.009714	0.397313	0.400497	atrial fibrillation	0.008383	1.31e-27	pheno1698	TRUE	reported	textfile	2	1	TRUE	NA	19.8782
rs10978769	A	G	A	G	-0.04688	-0.01131	0.317172	0.374207	FALSE	FALSE	FALSE	9	107000000	RAD23B	0.250014	0.602036	0.009831	0.37326	0.374435	atrial fibrillation	0.008323	1.78e-08	pheno1698	TRUE	reported	textfile	2	1	TRUE	NA	20.0201
rs113469011	T	C	T	C	-0.2207	0.04298	0.009434	0.018763	FALSE	FALSE	FALSE	12	5808572	ANO2	0.216438	0.664667	0.034772	0.019153	0.018669	atrial fibrillation	0.040115	3.76e-08	pheno1698	TRUE	reported	textfile	2	1	TRUE	NA	14.1539
rs13295646	G	A	G	A	-0.04885	0.007293	0.301532	0.293703	FALSE	FALSE	FALSE	9	14342891	NFIB	0.491624	0.308367	0.010605	0.29134	0.294272	atrial fibrillation	0.008461	7.8e-09	pheno1698	TRUE	reported	textfile	2	1	TRUE	NA	19.6933
rs1477290	C	T	C	T	-0.06494	-0.00956	0.134873	0.1214	FALSE	FALSE	FALSE	5	88693117	MEF2C	0.509353	0.292981	0.014482	0.12114	0.121463	atrial fibrillation	0.011464	1.47e-08	pheno1698	TRUE	reported	textfile	2	1	TRUE	NA	14.5356
rs1532604	G	C	G	C	-0.05097	-0.00039	0.413931	0.377848	FALSE	TRUE	FALSE	3	178000000	TBL1XR1	0.968235	0.014019	0.009771	0.624788	0.621516	atrial fibrillation	0.007884	1.01e-10	pheno1698	TRUE	reported	textfile	2	1	TRUE	NA	21.136
rs1955454	T	G	T	G	-0.04537	0.021216	0.43375	0.368648	FALSE	FALSE	FALSE	14	28756988	FOXG1	0.031044	1.50803	0.009838	0.628358	0.632074	atrial fibrillation	0.007921	1.02e-08	pheno1698	TRUE	reported	textfile	2	1	TRUE	NA	21.036
rs2029670	T	C	T	C	0.07842	-0.00716	0.363392	0.301415	FALSE	FALSE	FALSE	4	28819232	STIM2	0.487476	0.312047	0.010307	0.700187	0.698199	atrial fibrillation	0.008092	3.31e-22	pheno1698	TRUE	reported	textfile	2	1	TRUE	NA	20.5914
rs2043294	T	A	T	A	-0.06857	0.00675	0.179939	0.121693	FALSE	TRUE	FALSE	19	31716914	TSHZ3	0.644217	0.190968	0.014615	0.121234	0.121804	atrial fibrillation	0.010204	1.81e-11	pheno1698	TRUE	reported	textfile	2	1	TRUE	NA	16.3305
rs2072806	G	C	G	C	0.063429	0.00797	0.134227	0.095063	FALSE	TRUE	FALSE	6	26384865	BTN2A2	0.620778	0.207064	0.016108	0.09597	0.094844	atrial fibrillation	0.011383	2.51e-08	pheno1698	TRUE	reported	textfile	2	1	TRUE	NA	14.6394
rs2279473	A	G	A	G	0.089458	-0.0148	0.138729	0.120449	FALSE	FALSE	FALSE	5	93596599	NR2F1	0.312294	0.505437	0.014643	0.118989	0.1208	atrial fibrillation	0.011261	1.95e-15	pheno1698	TRUE	reported	textfile	2	1	TRUE	NA	14.7979
rs2279829	T	C	T	C	-0.05733	0.00183	0.217605	0.289545	FALSE	FALSE	FALSE	3	147000000	ZIC4	0.861099	0.064947	0.010459	0.28861	0.28977	atrial fibrillation	0.009437	1.24e-09	pheno1698	TRUE	reported	textfile	2	1	TRUE	NA	17.6582
rs2419903	T	C	T	C	0.047294	-0.00429	0.410529	0.361342	FALSE	FALSE	FALSE	2	60300917	BCL11A	0.666003	0.176524	0.009938	0.636314	0.639222	atrial fibrillation	0.008186	7.58e-09	pheno1698	TRUE	reported	textfile	2	1	TRUE	NA	20.3562
rs35124509	C	T	C	T	0.159672	-0.06098	0.392404	0.480654	FALSE	FALSE	FALSE	3	89472543	EPHA3	1.4e-10	9.8544	0.009504	0.472019	0.482734	atrial fibrillation	0.007954	1.25e-89	pheno1698	TRUE	reported	textfile	2	1	TRUE	NA	20.9489
rs62266110	A	G	A	G	0.083564	-0.02834	0.315451	0.342769	FALSE	FALSE	FALSE	3	93819079	PROS1	0.004913	2.30866	0.010077	0.337873	0.343948	atrial fibrillation	0.008411	2.95e-23	pheno1698	TRUE	reported	textfile	2	1	TRUE	NA	19.8103
rs62358885	A	G	A	G	0.065995	-0.01046	0.125523	0.182837	FALSE	FALSE	FALSE	5	37755504	WDR70	0.394533	0.403917	0.012279	0.182362	0.182951	atrial fibrillation	0.01169	1.65e-08	pheno1698	TRUE	reported	textfile	2	1	TRUE	NA	14.2538
rs67851870	G	A	G	A	-0.0564	0.025278	0.319655	0.300378	FALSE	FALSE	FALSE	3	17513368	TBC1D5	0.014741	1.83146	0.010366	0.302838	0.299786	atrial fibrillation	0.008361	1.52e-11	pheno1698	TRUE	reported	textfile	2	1	TRUE	NA	19.9305
rs7210027	C	T	C	T	-0.0539	-0.00169	0.202394	0.2409	FALSE	FALSE	FALSE	17	67980937	BPTF	0.878986	0.056018	0.01112	0.759578	0.758984	atrial fibrillation	0.009665	2.44e-08	pheno1698	TRUE	reported	textfile	2	1	TRUE	NA	17.2413
rs73006822	T	C	T	C	-0.0911	0.004252	0.151419	0.114336	FALSE	FALSE	FALSE	19	12999141	NFIX	0.776428	0.109899	0.014973	0.113728	0.114482	atrial fibrillation	0.010832	4.09e-17	pheno1698	TRUE	reported	textfile	2	1	TRUE	NA	15.3838
rs7303970	A	G	A	G	0.051159	0.002173	0.249072	0.219042	FALSE	FALSE	FALSE	12	24082176	SOX5	0.849613	0.070779	0.011458	0.219582	0.218912	atrial fibrillation	0.008993	1.28e-08	pheno1698	TRUE	reported	textfile	2	1	TRUE	NA	18.5295
rs74826997	C	T	C	T	0.069531	0.012595	0.122604	0.151825	FALSE	FALSE	FALSE	14	59161891	DAAM1	0.341697	0.466359	0.013247	0.151996	0.151783	atrial fibrillation	0.011854	4.47e-09	pheno1698	TRUE	reported	textfile	2	1	TRUE	NA	14.0577
rs7601767	A	G	A	G	-0.06623	0.001089	0.377185	0.24975	FALSE	FALSE	FALSE	2	48050351	FBXO11	0.920752	0.035857	0.010946	0.251591	0.249306	atrial fibrillation	0.007981	1.05e-16	pheno1698	TRUE	reported	textfile	2	1	TRUE	NA	20.8797
