# Supplementary material for: A causal relationship between functional connectivity of brain networks and cardiovascular disease: A Mendelian randomization study
Source: Medicine (Baltimore). 2025 Jul 4;104(27):e43131. doi: 10.1097/MD.0000000000043131 (PMC12237397; doi:10.1097/MD.0000000000043131)
Supplement: Supplementary file 3 [file medi-104-e43131-s003.xlsx]

## Sheet: Sheet1
exposure	outcome	SNP	β	se	95% CI	p
pheno593	atrial fibrillation	rs10897595	-0.4616	0.116763	(-0.69, -0.23)	7.71e-05
pheno593	atrial fibrillation	rs113418580	-0.4558	0.113792	(-0.68, -0.23)	6.19e-05
pheno593	atrial fibrillation	rs2029670	-0.47688	0.108532	(-0.69, -0.26)	1.11e-05
pheno593	atrial fibrillation	rs35124509	-0.25589	0.095088	(-0.44, -0.07)	0.007123
pheno593	atrial fibrillation	rs4953547	-0.48112	0.099427	(-0.68, -0.29)	1.31e-06
pheno593	atrial fibrillation	rs62266110	-0.43256	0.125416	(-0.68, -0.19)	0.000563
pheno593	atrial fibrillation	All	-0.44012	0.102733	(-0.64, -0.24)	1.83e-05
