# Supplementary material for: A causal relationship between functional connectivity of brain networks and cardiovascular disease: A Mendelian randomization study
Source: Medicine (Baltimore). 2025 Jul 4;104(27):e43131. doi: 10.1097/MD.0000000000043131 (PMC12237397; doi:10.1097/MD.0000000000043131)
Supplement: Supplementary file 4 [file medi-104-e43131-s004.xlsx]

## Sheet: Sheet1
exposure	outcome	method	nsnp	b	se	lo_ci	up_ci	or	or_lci95	or_uci95	pval	FDR
ukb_phase1to3_fmri_node_dec21_2019_pheno9	atrial fibrillation	Inverse variance weighted	15	0.0464757	0.0705014	-0.0917071	0.184658	1.04757	0.912372	1.20281	0.509757	0.95813
ukb_phase1to3_fmri_node_dec21_2019_pheno8	atrial fibrillation	Inverse variance weighted	7	0.0510481	0.119972	-0.184098	0.286194	1.05237	0.831854	1.33135	0.670473	0.963286
ukb_phase1to3_fmri_node_dec21_2019_pheno76	atrial fibrillation	Inverse variance weighted	4	0.121292	0.131301	-0.136059	0.378642	1.12895	0.872791	1.4603	0.355608	0.95813
ukb_phase1to3_fmri_node_dec21_2019_pheno75	atrial fibrillation	Inverse variance weighted	4	-0.0213896	0.178001	-0.370272	0.327492	0.978838	0.690547	1.38748	0.904352	0.963286
ukb_phase1to3_fmri_node_dec21_2019_pheno74	atrial fibrillation	Inverse variance weighted	5	-0.0950265	0.0905502	-0.272505	0.082452	0.909349	0.76147	1.08595	0.293979	0.95813
ukb_phase1to3_fmri_node_dec21_2019_pheno73	atrial fibrillation	Inverse variance weighted	5	-0.111937	0.089137	-0.286645	0.0627718	0.894101	0.750778	1.06478	0.209195	0.95813
ukb_phase1to3_fmri_node_dec21_2019_pheno72	atrial fibrillation	Inverse variance weighted	5	-0.0242261	0.089303	-0.19926	0.150808	0.976065	0.819337	1.16277	0.786176	0.963286
ukb_phase1to3_fmri_node_dec21_2019_pheno71	atrial fibrillation	Inverse variance weighted	4	0.197988	0.222579	-0.238268	0.634244	1.21895	0.787992	1.8856	0.373725	0.95813
ukb_phase1to3_fmri_node_dec21_2019_pheno70	atrial fibrillation	Inverse variance weighted	9	0.129498	0.0639973	0.00406373	0.254933	1.13826	1.00407	1.29038	0.0430218	0.598003
ukb_phase1to3_fmri_node_dec21_2019_pheno7	atrial fibrillation	Inverse variance weighted	13	-0.00411751	0.0535545	-0.109084	0.100849	0.995891	0.896655	1.10611	0.938716	0.963286
ukb_phase1to3_fmri_node_dec21_2019_pheno69	atrial fibrillation	Inverse variance weighted	10	0.0678358	0.07194	-0.0731666	0.208838	1.07019	0.929446	1.23225	0.345706	0.95813
ukb_phase1to3_fmri_node_dec21_2019_pheno68	atrial fibrillation	Inverse variance weighted	11	0.0922715	0.115798	-0.134693	0.319236	1.09666	0.873984	1.37608	0.42555	0.95813
ukb_phase1to3_fmri_node_dec21_2019_pheno67	atrial fibrillation	Inverse variance weighted	10	0.118425	0.12415	-0.124908	0.361759	1.12572	0.882578	1.43585	0.340138	0.95813
ukb_phase1to3_fmri_node_dec21_2019_pheno65	atrial fibrillation	Inverse variance weighted	11	0.0760106	0.103899	-0.127632	0.279653	1.07897	0.880177	1.32267	0.464425	0.95813
ukb_phase1to3_fmri_node_dec21_2019_pheno64	atrial fibrillation	Inverse variance weighted	4	0.0889954	0.134909	-0.175427	0.353417	1.09308	0.839099	1.42393	0.509467	0.95813
ukb_phase1to3_fmri_node_dec21_2019_pheno63	atrial fibrillation	Inverse variance weighted	8	0.0255478	0.0713247	-0.114249	0.165344	1.02588	0.892036	1.1798	0.720201	0.963286
ukb_phase1to3_fmri_node_dec21_2019_pheno62	atrial fibrillation	Inverse variance weighted	4	-0.0148447	0.13865	-0.286599	0.25691	0.985265	0.750813	1.29293	0.914737	0.963286
ukb_phase1to3_fmri_node_dec21_2019_pheno61	atrial fibrillation	Inverse variance weighted	11	-0.0291455	0.0698369	-0.166026	0.107735	0.971275	0.847024	1.11375	0.676432	0.963286
ukb_phase1to3_fmri_node_dec21_2019_pheno60	atrial fibrillation	Inverse variance weighted	7	0.00360828	0.0583531	-0.110764	0.11798	1.00361	0.89515	1.12522	0.950694	0.964573
ukb_phase1to3_fmri_node_dec21_2019_pheno6	atrial fibrillation	Inverse variance weighted	15	0.0143046	0.0558087	-0.0950805	0.12369	1.01441	0.9093	1.13166	0.797708	0.963286
ukb_phase1to3_fmri_node_dec21_2019_pheno59	atrial fibrillation	Inverse variance weighted	7	0.0648105	0.124327	-0.17887	0.308491	1.06696	0.836215	1.36137	0.602163	0.963286
ukb_phase1to3_fmri_node_dec21_2019_pheno58	atrial fibrillation	Inverse variance weighted	14	0.00832486	0.0872725	-0.162729	0.179379	1.00836	0.849821	1.19647	0.924006	0.963286
ukb_phase1to3_fmri_node_dec21_2019_pheno57	atrial fibrillation	Inverse variance weighted	11	0.0160223	0.0888717	-0.158166	0.190211	1.01615	0.853708	1.2095	0.856928	0.963286
ukb_phase1to3_fmri_node_dec21_2019_pheno56	atrial fibrillation	Inverse variance weighted	14	0.0124543	0.0762555	-0.137006	0.161915	1.01253	0.871965	1.17576	0.870264	0.963286
ukb_phase1to3_fmri_node_dec21_2019_pheno55	atrial fibrillation	Inverse variance weighted	8	0.12791	0.12658	-0.120186	0.376006	1.13645	0.886756	1.45646	0.31225	0.95813
ukb_phase1to3_fmri_node_dec21_2019_pheno54	atrial fibrillation	Inverse variance weighted	11	-0.0110665	0.0750195	-0.158105	0.135972	0.988995	0.85376	1.14565	0.882726	0.963286
ukb_phase1to3_fmri_node_dec21_2019_pheno53	atrial fibrillation	Inverse variance weighted	7	-0.0080679	0.0941514	-0.192605	0.176469	0.991965	0.824808	1.193	0.931712	0.963286
ukb_phase1to3_fmri_node_dec21_2019_pheno52	atrial fibrillation	Inverse variance weighted	9	-0.0696508	0.0979498	-0.261632	0.122331	0.932719	0.769794	1.13013	0.47703	0.95813
ukb_phase1to3_fmri_node_dec21_2019_pheno51	atrial fibrillation	Inverse variance weighted	5	0.0145212	0.101511	-0.18444	0.213482	1.01463	0.83157	1.23798	0.88625	0.963286
ukb_phase1to3_fmri_node_dec21_2019_pheno50	atrial fibrillation	Inverse variance weighted	9	-0.0241779	0.0807322	-0.182413	0.134057	0.976112	0.833257	1.14346	0.764571	0.963286
ukb_phase1to3_fmri_node_dec21_2019_pheno5	atrial fibrillation	Inverse variance weighted	12	-0.0562884	0.0911106	-0.234865	0.122288	0.945266	0.790677	1.13008	0.536705	0.95813
ukb_phase1to3_fmri_node_dec21_2019_pheno49	atrial fibrillation	Inverse variance weighted	10	-0.0644791	0.0790261	-0.21937	0.090412	0.937556	0.803024	1.09463	0.414545	0.95813
ukb_phase1to3_fmri_node_dec21_2019_pheno48	atrial fibrillation	Inverse variance weighted	14	0.0184057	0.0710253	-0.120804	0.157615	1.01858	0.886208	1.17072	0.795525	0.963286
ukb_phase1to3_fmri_node_dec21_2019_pheno47	atrial fibrillation	Inverse variance weighted	15	0.0142183	0.0616853	-0.106685	0.135121	1.01432	0.898809	1.14468	0.817706	0.963286
ukb_phase1to3_fmri_node_dec21_2019_pheno46	atrial fibrillation	Inverse variance weighted	12	0.0198117	0.0847597	-0.146317	0.185941	1.02001	0.863884	1.20435	0.815187	0.963286
ukb_phase1to3_fmri_node_dec21_2019_pheno45	atrial fibrillation	Inverse variance weighted	10	-0.0149772	0.0755844	-0.163123	0.133168	0.985134	0.849487	1.14244	0.842926	0.963286
ukb_phase1to3_fmri_node_dec21_2019_pheno44	atrial fibrillation	Inverse variance weighted	8	0.00988862	0.0967819	-0.179804	0.199581	1.00994	0.835434	1.22089	0.918618	0.963286
ukb_phase1to3_fmri_node_dec21_2019_pheno43	atrial fibrillation	Inverse variance weighted	10	0.0182055	0.113198	-0.203663	0.240074	1.01837	0.815737	1.27134	0.872228	0.963286
ukb_phase1to3_fmri_node_dec21_2019_pheno42	atrial fibrillation	Inverse variance weighted	10	-0.0291058	0.117505	-0.259416	0.201204	0.971314	0.771502	1.22287	0.804368	0.963286
ukb_phase1to3_fmri_node_dec21_2019_pheno41	atrial fibrillation	Inverse variance weighted	10	0.0888785	0.0795789	-0.0670962	0.244853	1.09295	0.935105	1.27743	0.264054	0.95813
ukb_phase1to3_fmri_node_dec21_2019_pheno40	atrial fibrillation	Inverse variance weighted	15	-0.0524483	0.0618523	-0.173679	0.0687822	0.948903	0.840567	1.0712	0.39646	0.95813
ukb_phase1to3_fmri_node_dec21_2019_pheno4	atrial fibrillation	Inverse variance weighted	10	0.0123105	0.099637	-0.182978	0.207599	1.01239	0.832787	1.23072	0.901669	0.963286
ukb_phase1to3_fmri_node_dec21_2019_pheno39	atrial fibrillation	Inverse variance weighted	16	0.0100575	0.0713298	-0.129749	0.149864	1.01011	0.878316	1.16168	0.88787	0.963286
ukb_phase1to3_fmri_node_dec21_2019_pheno38	atrial fibrillation	Inverse variance weighted	8	0.0359569	0.128276	-0.215464	0.287378	1.03661	0.806167	1.33293	0.779241	0.963286
ukb_phase1to3_fmri_node_dec21_2019_pheno37	atrial fibrillation	Inverse variance weighted	2	-0.00599694	0.36562	-0.722612	0.710619	0.994021	0.485482	2.03525	0.986914	0.986914
ukb_phase1to3_fmri_node_dec21_2019_pheno36	atrial fibrillation	Inverse variance weighted	12	0.0783797	0.103842	-0.125151	0.281911	1.08153	0.882363	1.32566	0.450372	0.95813
ukb_phase1to3_fmri_node_dec21_2019_pheno35	atrial fibrillation	Inverse variance weighted	6	0.012523	0.130656	-0.243564	0.26861	1.0126	0.78383	1.30814	0.923642	0.963286
ukb_phase1to3_fmri_node_dec21_2019_pheno34	atrial fibrillation	Inverse variance weighted	12	-0.00770627	0.0876148	-0.179431	0.164019	0.992323	0.835745	1.17824	0.929911	0.963286
ukb_phase1to3_fmri_node_dec21_2019_pheno33	atrial fibrillation	Inverse variance weighted	12	0.0602995	0.0930526	-0.122083	0.242683	1.06215	0.885074	1.27466	0.516975	0.95813
ukb_phase1to3_fmri_node_dec21_2019_pheno32	atrial fibrillation	Inverse variance weighted	13	0.0967719	0.097657	-0.0946358	0.28818	1.10161	0.909704	1.334	0.321716	0.95813
ukb_phase1to3_fmri_node_dec21_2019_pheno31	atrial fibrillation	Inverse variance weighted	12	0.0435406	0.0647593	-0.0833876	0.170469	1.0445	0.919994	1.18586	0.501364	0.95813
ukb_phase1to3_fmri_node_dec21_2019_pheno30	atrial fibrillation	Inverse variance weighted	8	0.236132	0.121256	-0.00153073	0.473794	1.26634	0.99847	1.60608	0.0514897	0.650642
ukb_phase1to3_fmri_node_dec21_2019_pheno3	atrial fibrillation	Inverse variance weighted	14	0.0777994	0.0740166	-0.0672732	0.222872	1.08091	0.93494	1.24966	0.293209	0.95813
ukb_phase1to3_fmri_node_dec21_2019_pheno29	atrial fibrillation	Inverse variance weighted	5	0.0740978	0.131366	-0.183379	0.331574	1.07691	0.832453	1.39316	0.572715	0.963286
ukb_phase1to3_fmri_node_dec21_2019_pheno28	atrial fibrillation	Inverse variance weighted	11	0.0236535	0.109947	-0.191843	0.239149	1.02394	0.825437	1.27017	0.829662	0.963286
ukb_phase1to3_fmri_node_dec21_2019_pheno27	atrial fibrillation	Inverse variance weighted	3	0.144194	0.233528	-0.31352	0.601908	1.15511	0.73087	1.8256	0.536931	0.95813
ukb_phase1to3_fmri_node_dec21_2019_pheno26	atrial fibrillation	Inverse variance weighted	8	0.0634608	0.0951093	-0.122953	0.249875	1.06552	0.884305	1.28387	0.504618	0.95813
ukb_phase1to3_fmri_node_dec21_2019_pheno25	atrial fibrillation	Inverse variance weighted	6	0.0875209	0.137007	-0.181013	0.356055	1.09147	0.834424	1.42769	0.52295	0.95813
ukb_phase1to3_fmri_node_dec21_2019_pheno24	atrial fibrillation	Inverse variance weighted	8	0.0585452	0.0842549	-0.106594	0.223685	1.06029	0.89889	1.25068	0.487144	0.95813
ukb_phase1to3_fmri_node_dec21_2019_pheno23	atrial fibrillation	Inverse variance weighted	12	0.0414122	0.0894445	-0.133899	0.216723	1.04228	0.874678	1.242	0.64337	0.963286
ukb_phase1to3_fmri_node_dec21_2019_pheno22	atrial fibrillation	Inverse variance weighted	6	-0.0407924	0.107304	-0.251109	0.169524	0.960028	0.777938	1.18474	0.70383	0.963286
ukb_phase1to3_fmri_node_dec21_2019_pheno21	atrial fibrillation	Inverse variance weighted	13	0.0806479	0.0850846	-0.0861179	0.247414	1.08399	0.917486	1.28071	0.343203	0.95813
ukb_phase1to3_fmri_node_dec21_2019_pheno20	atrial fibrillation	Inverse variance weighted	15	-0.0733225	0.0516191	-0.174496	0.0278509	0.929301	0.83988	1.02824	0.155476	0.95813
ukb_phase1to3_fmri_node_dec21_2019_pheno2	atrial fibrillation	Inverse variance weighted	11	0.0611754	0.103586	-0.141854	0.264205	1.06309	0.867748	1.30239	0.554806	0.963286
ukb_phase1to3_fmri_node_dec21_2019_pheno19	atrial fibrillation	Inverse variance weighted	2	-0.0365954	0.3491	-0.720832	0.647641	0.964066	0.486347	1.91103	0.916512	0.963286
ukb_phase1to3_fmri_node_dec21_2019_pheno18	atrial fibrillation	Inverse variance weighted	15	0.0300432	0.0740146	-0.115025	0.175112	1.0305	0.891344	1.19138	0.684809	0.963286
ukb_phase1to3_fmri_node_dec21_2019_pheno17	atrial fibrillation	Inverse variance weighted	9	-0.057694	0.0906328	-0.235334	0.119946	0.943939	0.790307	1.12744	0.524406	0.95813
ukb_phase1to3_fmri_node_dec21_2019_pheno16	atrial fibrillation	Inverse variance weighted	16	0.0302446	0.0734368	-0.113692	0.174181	1.03071	0.892533	1.19027	0.680453	0.963286
ukb_phase1to3_fmri_node_dec21_2019_pheno15	atrial fibrillation	Inverse variance weighted	6	0.149246	0.119772	-0.0855066	0.383998	1.16096	0.918047	1.46814	0.212733	0.95813
ukb_phase1to3_fmri_node_dec21_2019_pheno14	atrial fibrillation	Inverse variance weighted	15	0.00730319	0.0712946	-0.132434	0.147041	1.00733	0.87596	1.1584	0.91841	0.963286
ukb_phase1to3_fmri_node_dec21_2019_pheno13	atrial fibrillation	Inverse variance weighted	10	-0.0038422	0.0771308	-0.155019	0.147334	0.996165	0.856399	1.15874	0.960271	0.967229
ukb_phase1to3_fmri_node_dec21_2019_pheno12	atrial fibrillation	Inverse variance weighted	8	-0.0307923	0.0684033	-0.164863	0.103278	0.969677	0.84801	1.1088	0.652597	0.963286
ukb_phase1to3_fmri_node_dec21_2019_pheno11	atrial fibrillation	Inverse variance weighted	6	0.0417567	0.127998	-0.209119	0.292632	1.04264	0.811299	1.33995	0.74425	0.963286
ukb_phase1to3_fmri_node_dec21_2019_pheno10	atrial fibrillation	Inverse variance weighted	7	-0.0401907	0.0857025	-0.208168	0.127786	0.960606	0.812071	1.13631	0.639101	0.963286
ukb_phase1to3_fmri_node_dec21_2019_pheno1	atrial fibrillation	Inverse variance weighted	16	0.0208239	0.070839	-0.118021	0.159668	1.02104	0.888678	1.17312	0.768788	0.963286
ukb_phase1to3_fmri_edge_dec21_2019_pheno956	atrial fibrillation	Inverse variance weighted	3	-0.332443	0.351378	-1.02114	0.356257	0.717169	0.360183	1.42797	0.344091	0.95813
ukb_phase1to3_fmri_edge_dec21_2019_pheno942	atrial fibrillation	Inverse variance weighted	3	0.60759	0.208539	0.198853	1.01633	1.836	1.22	2.76303	0.00357343	0.0993413
ukb_phase1to3_fmri_edge_dec21_2019_pheno918	atrial fibrillation	Inverse variance weighted	3	-0.499074	0.437327	-1.35623	0.358087	0.607093	0.257629	1.43059	0.25379	0.95813
ukb_phase1to3_fmri_edge_dec21_2019_pheno869	atrial fibrillation	Inverse variance weighted	5	0.362982	0.151246	0.0665405	0.659424	1.43761	1.0688	1.93368	0.0163973	0.325604
ukb_phase1to3_fmri_edge_dec21_2019_pheno867	atrial fibrillation	Inverse variance weighted	3	-0.00566617	0.0785518	-0.159628	0.148295	0.99435	0.852461	1.15986	0.942496	0.963286
ukb_phase1to3_fmri_edge_dec21_2019_pheno824	atrial fibrillation	Inverse variance weighted	4	-0.104962	0.290636	-0.67461	0.464685	0.900358	0.509355	1.59151	0.71799	0.963286
ukb_phase1to3_fmri_edge_dec21_2019_pheno816	atrial fibrillation	Inverse variance weighted	3	0.0982385	0.142688	-0.18143	0.377907	1.10323	0.834077	1.45923	0.491147	0.95813
ukb_phase1to3_fmri_edge_dec21_2019_pheno815	atrial fibrillation	Inverse variance weighted	4	0.280035	0.340592	-0.387525	0.947595	1.32318	0.678735	2.5795	0.410962	0.95813
ukb_phase1to3_fmri_edge_dec21_2019_pheno810	atrial fibrillation	Inverse variance weighted	3	-0.38947	0.45742	-1.28601	0.507073	0.677416	0.276371	1.66042	0.39452	0.95813
ukb_phase1to3_fmri_edge_dec21_2019_pheno705	atrial fibrillation	Inverse variance weighted	2	0.108011	0.124612	-0.136228	0.352251	1.11406	0.872643	1.42227	0.386062	0.95813
ukb_phase1to3_fmri_edge_dec21_2019_pheno674	atrial fibrillation	Inverse variance weighted	4	-0.507495	0.18664	-0.87331	-0.14168	0.602002	0.417567	0.867899	0.00654578	0.151644
ukb_phase1to3_fmri_edge_dec21_2019_pheno65	atrial fibrillation	Inverse variance weighted	2	0.075579	0.083587	-0.0882515	0.23941	1.07851	0.915531	1.2705	0.365892	0.95813
ukb_phase1to3_fmri_edge_dec21_2019_pheno609	atrial fibrillation	Inverse variance weighted	5	-0.336879	0.18951	-0.708319	0.034561	0.713995	0.492471	1.03517	0.0754647	0.806892
ukb_phase1to3_fmri_edge_dec21_2019_pheno606	atrial fibrillation	Inverse variance weighted	2	0.637703	0.548499	-0.437354	1.71276	1.89213	0.645742	5.54425	0.244978	0.95813
ukb_phase1to3_fmri_edge_dec21_2019_pheno601	atrial fibrillation	Inverse variance weighted	3	-0.425195	0.338447	-1.08855	0.238161	0.653643	0.336704	1.26891	0.209003	0.95813
ukb_phase1to3_fmri_edge_dec21_2019_pheno597	atrial fibrillation	Inverse variance weighted	13	-0.174359	0.109206	-0.388403	0.039684	0.839995	0.678139	1.04048	0.110352	0.95813
ukb_phase1to3_fmri_edge_dec21_2019_pheno593	atrial fibrillation	Inverse variance weighted	6	-0.440122	0.102733	-0.64148	-0.238765	0.643958	0.526513	0.7876	1.83E-05	0.00100539
ukb_phase1to3_fmri_edge_dec21_2019_pheno590	atrial fibrillation	Inverse variance weighted	7	0.325941	0.141959	0.0477009	0.604181	1.38533	1.04886	1.82975	0.0216748	0.350324
ukb_phase1to3_fmri_edge_dec21_2019_pheno574	atrial fibrillation	Inverse variance weighted	2	-0.122731	0.145531	-0.407972	0.162509	0.884501	0.664998	1.17646	0.399041	0.95813
ukb_phase1to3_fmri_edge_dec21_2019_pheno405	atrial fibrillation	Inverse variance weighted	2	0.251498	0.851764	-1.41796	1.92095	1.28595	0.242208	6.82747	0.76779	0.963286
ukb_phase1to3_fmri_edge_dec21_2019_pheno303	atrial fibrillation	Inverse variance weighted	2	0.0780292	0.111603	-0.140714	0.296772	1.08115	0.868738	1.34551	0.484449	0.95813
ukb_phase1to3_fmri_edge_dec21_2019_pheno232	atrial fibrillation	Inverse variance weighted	5	0.0571637	0.0957253	-0.130458	0.244785	1.05883	0.877693	1.27735	0.550398	0.963286
ukb_phase1to3_fmri_edge_dec21_2019_pheno1701	atrial fibrillation	Inverse variance weighted	19	0.0758777	0.0623408	-0.0463103	0.198066	1.07883	0.954746	1.21904	0.22355	0.95813
ukb_phase1to3_fmri_edge_dec21_2019_pheno1699	atrial fibrillation	Inverse variance weighted	22	-0.0959292	0.0756924	-0.244286	0.0524279	0.908528	0.783263	1.05383	0.205028	0.95813
ukb_phase1to3_fmri_edge_dec21_2019_pheno1698	atrial fibrillation	Inverse variance weighted	24	-0.170692	0.0401945	-0.249473	-0.0919108	0.843081	0.779211	0.912186	2.17E-05	0.00100539
ukb_phase1to3_fmri_edge_dec21_2019_pheno1697	atrial fibrillation	Inverse variance weighted	36	-0.0159149	0.0382067	-0.0908	0.0589703	0.984211	0.9132	1.06074	0.677011	0.963286
ukb_phase1to3_fmri_edge_dec21_2019_pheno151	atrial fibrillation	Inverse variance weighted	2	0.0645933	0.131415	-0.19298	0.322167	1.06673	0.824498	1.38012	0.623058	0.963286
ukb_phase1to3_fmri_edge_dec21_2019_pheno146	atrial fibrillation	Inverse variance weighted	3	-0.0930235	0.0884264	-0.266339	0.0802923	0.911172	0.766179	1.0836	0.292805	0.95813
ukb_phase1to3_fmri_edge_dec21_2019_pheno1382	atrial fibrillation	Inverse variance weighted	6	-0.00648462	0.0793131	-0.161938	0.148969	0.993536	0.850494	1.16064	0.934838	0.963286
ukb_phase1to3_fmri_edge_dec21_2019_pheno1375	atrial fibrillation	Inverse variance weighted	9	-0.181836	0.0991458	-0.376162	0.0124899	0.833738	0.686491	1.01257	0.0666503	0.772033
ukb_phase1to3_fmri_edge_dec21_2019_pheno1363	atrial fibrillation	Inverse variance weighted	4	-0.0284623	0.104675	-0.233625	0.176701	0.971939	0.791658	1.19327	0.78569	0.963286
ukb_phase1to3_fmri_edge_dec21_2019_pheno1343	atrial fibrillation	Inverse variance weighted	5	0.0674668	0.10946	-0.147074	0.282008	1.06979	0.86323	1.32579	0.537656	0.95813
ukb_phase1to3_fmri_edge_dec21_2019_pheno1328	atrial fibrillation	Inverse variance weighted	6	-0.241691	0.106064	-0.449577	-0.0338063	0.785298	0.637898	0.966759	0.0226828	0.350324
ukb_phase1to3_fmri_edge_dec21_2019_pheno1317	atrial fibrillation	Inverse variance weighted	2	-0.536379	0.62258	-1.75664	0.683879	0.584862	0.172624	1.98155	0.38894	0.95813
ukb_phase1to3_fmri_edge_dec21_2019_pheno1309	atrial fibrillation	Inverse variance weighted	5	-0.200506	0.247936	-0.686461	0.285449	0.818316	0.503354	1.33036	0.418687	0.95813
ukb_phase1to3_fmri_edge_dec21_2019_pheno1302	atrial fibrillation	Inverse variance weighted	6	0.014632	0.118971	-0.218551	0.247815	1.01474	0.803682	1.28122	0.902116	0.963286
ukb_phase1to3_fmri_edge_dec21_2019_pheno1300	atrial fibrillation	Inverse variance weighted	3	0.440124	0.253578	-0.0568891	0.937136	1.5529	0.944699	2.55266	0.082625	0.820348
ukb_phase1to3_fmri_edge_dec21_2019_pheno1296	atrial fibrillation	Inverse variance weighted	4	0.0935156	0.0848435	-0.0727777	0.259809	1.09803	0.929808	1.29668	0.270369	0.95813
ukb_phase1to3_fmri_edge_dec21_2019_pheno1293	atrial fibrillation	Inverse variance weighted	4	-0.328102	0.260898	-0.839462	0.183257	0.720289	0.431943	1.20112	0.20854	0.95813
ukb_phase1to3_fmri_edge_dec21_2019_pheno1276	atrial fibrillation	Inverse variance weighted	7	-0.0589555	0.0917385	-0.238763	0.120852	0.942749	0.787602	1.12846	0.520453	0.95813
ukb_phase1to3_fmri_edge_dec21_2019_pheno1273	atrial fibrillation	Inverse variance weighted	3	0.188178	0.169179	-0.143413	0.519769	1.20705	0.866396	1.68164	0.266009	0.95813
ukb_phase1to3_fmri_edge_dec21_2019_pheno1270	atrial fibrillation	Inverse variance weighted	2	0.0834965	0.12094	-0.153546	0.320539	1.08708	0.857661	1.37787	0.489946	0.95813
ukb_phase1to3_fmri_edge_dec21_2019_pheno1269	atrial fibrillation	Inverse variance weighted	3	0.108197	0.112773	-0.112837	0.329231	1.11427	0.893296	1.3899	0.337345	0.95813
ukb_phase1to3_fmri_edge_dec21_2019_pheno1260	atrial fibrillation	Inverse variance weighted	9	0.12071	0.0924665	-0.060524	0.301945	1.1283	0.941271	1.35249	0.19174	0.95813
ukb_phase1to3_fmri_edge_dec21_2019_pheno1256	atrial fibrillation	Inverse variance weighted	6	-0.0810998	0.081869	-0.241563	0.0793635	0.922102	0.785399	1.0826	0.321879	0.95813
ukb_phase1to3_fmri_edge_dec21_2019_pheno1250	atrial fibrillation	Inverse variance weighted	9	0.0180685	0.064142	-0.10765	0.143787	1.01823	0.897942	1.15464	0.778177	0.963286
ukb_phase1to3_fmri_edge_dec21_2019_pheno1221	atrial fibrillation	Inverse variance weighted	2	0.564986	0.483875	-0.38341	1.51338	1.75942	0.681534	4.54206	0.242957	0.95813
ukb_phase1to3_fmri_edge_dec21_2019_pheno1211	atrial fibrillation	Inverse variance weighted	2	0.615486	0.458218	-0.282621	1.51359	1.85056	0.753805	4.54303	0.179202	0.95813
ukb_phase1to3_fmri_edge_dec21_2019_pheno1189	atrial fibrillation	Inverse variance weighted	6	-0.0770175	0.166203	-0.402776	0.248741	0.925874	0.668462	1.28241	0.643083	0.963286
ukb_phase1to3_fmri_edge_dec21_2019_pheno1184	atrial fibrillation	Inverse variance weighted	2	-0.169126	0.129155	-0.42227	0.0840182	0.844403	0.655557	1.08765	0.190372	0.95813
ukb_phase1to3_fmri_edge_dec21_2019_pheno1183	atrial fibrillation	Inverse variance weighted	3	-0.0816372	0.176492	-0.427562	0.264288	0.921606	0.652097	1.3025	0.643684	0.963286
ukb_phase1to3_fmri_edge_dec21_2019_pheno1175	atrial fibrillation	Inverse variance weighted	2	0.0537065	0.188404	-0.315566	0.422979	1.05517	0.729376	1.5265	0.775598	0.963286
ukb_phase1to3_fmri_edge_dec21_2019_pheno1171	atrial fibrillation	Inverse variance weighted	6	-0.0871407	0.0945449	-0.272449	0.0981673	0.916548	0.761512	1.10315	0.356692	0.95813
ukb_phase1to3_fmri_edge_dec21_2019_pheno1167	atrial fibrillation	Inverse variance weighted	3	0.0692442	0.187183	-0.297635	0.436124	1.0717	0.742572	1.5467	0.711437	0.963286
ukb_phase1to3_fmri_edge_dec21_2019_pheno1161	atrial fibrillation	Inverse variance weighted	10	0.0532362	0.106111	-0.154741	0.261214	1.05468	0.856637	1.29851	0.615877	0.963286
ukb_phase1to3_fmri_edge_dec21_2019_pheno1142	atrial fibrillation	Inverse variance weighted	5	0.312735	0.252413	-0.181994	0.807463	1.36716	0.833607	2.24221	0.215352	0.95813
ukb_phase1to3_fmri_edge_dec21_2019_pheno1141	atrial fibrillation	Inverse variance weighted	2	0.148809	0.128757	-0.103554	0.401171	1.16045	0.901627	1.49357	0.247789	0.95813
ukb_phase1to3_fmri_edge_dec21_2019_pheno1137	atrial fibrillation	Inverse variance weighted	7	0.050716	0.105011	-0.155106	0.256538	1.05202	0.856325	1.29245	0.629125	0.963286
ukb_phase1to3_fmri_edge_dec21_2019_pheno1134	atrial fibrillation	Inverse variance weighted	3	0.0381837	0.108469	-0.174415	0.250783	1.03892	0.839948	1.28503	0.72482	0.963286
ukb_phase1to3_fmri_edge_dec21_2019_pheno1122	atrial fibrillation	Inverse variance weighted	7	-0.0520379	0.0802957	-0.209417	0.105342	0.949293	0.811057	1.11109	0.516934	0.95813
ukb_phase1to3_fmri_edge_dec21_2019_pheno1059	atrial fibrillation	Inverse variance weighted	3	0.493748	0.347005	-0.186383	1.17388	1.63845	0.829956	3.23451	0.15477	0.95813
ukb_phase1to3_fmri_edge_dec21_2019_pheno103	atrial fibrillation	Inverse variance weighted	2	-0.0932698	0.0779027	-0.245959	0.0594195	0.910948	0.781954	1.06122	0.231205	0.95813
ukb_phase1to3_fmri_edge_dec21_2019_pheno103	coronary heart disease	Inverse variance weighted	2	-0.219405	0.0643145	-0.345461	-0.0933483	0.802997	0.707894	0.910876	0.000646221	0.0904709
ukb_phase1to3_fmri_edge_dec21_2019_pheno1059	coronary heart disease	Inverse variance weighted	3	-0.075496	0.144728	-0.359163	0.208172	0.927283	0.69826	1.23142	0.601922	0.943131
ukb_phase1to3_fmri_edge_dec21_2019_pheno1122	coronary heart disease	Inverse variance weighted	7	-0.0571164	0.0543967	-0.163734	0.0495012	0.944484	0.848968	1.05075	0.29372	0.910659
ukb_phase1to3_fmri_edge_dec21_2019_pheno1134	coronary heart disease	Inverse variance weighted	3	-0.218684	0.0891534	-0.393425	-0.0439435	0.803575	0.674742	0.957008	0.0141711	0.461249
ukb_phase1to3_fmri_edge_dec21_2019_pheno1137	coronary heart disease	Inverse variance weighted	7	0.081464	0.0584942	-0.0331846	0.196113	1.08487	0.96736	1.21666	0.163715	0.850804
ukb_phase1to3_fmri_edge_dec21_2019_pheno1141	coronary heart disease	Inverse variance weighted	2	-0.0578004	0.170461	-0.391904	0.276303	0.943838	0.675769	1.31825	0.734547	0.975115
ukb_phase1to3_fmri_edge_dec21_2019_pheno1142	coronary heart disease	Inverse variance weighted	5	-0.000417358	0.067087	-0.131908	0.131073	0.999583	0.876422	1.14005	0.995036	0.995036
ukb_phase1to3_fmri_edge_dec21_2019_pheno1161	coronary heart disease	Inverse variance weighted	10	0.0175192	0.077087	-0.133571	0.16861	1.01767	0.874965	1.18366	0.820218	0.989918
ukb_phase1to3_fmri_edge_dec21_2019_pheno1167	coronary heart disease	Inverse variance weighted	3	-0.0402574	0.0884408	-0.213602	0.133087	0.960542	0.80767	1.14235	0.648972	0.948783
ukb_phase1to3_fmri_edge_dec21_2019_pheno1171	coronary heart disease	Inverse variance weighted	6	0.0133581	0.0874317	-0.158008	0.184724	1.01345	0.853843	1.20289	0.878569	0.995036
ukb_phase1to3_fmri_edge_dec21_2019_pheno1175	coronary heart disease	Inverse variance weighted	2	-0.0420159	0.129325	-0.295492	0.211461	0.958855	0.744165	1.23548	0.745267	0.975115
ukb_phase1to3_fmri_edge_dec21_2019_pheno1183	coronary heart disease	Inverse variance weighted	3	0.00715347	0.0849493	-0.159347	0.173654	1.00718	0.8527	1.18964	0.93289	0.995036
ukb_phase1to3_fmri_edge_dec21_2019_pheno1184	coronary heart disease	Inverse variance weighted	2	-0.00792209	0.0989762	-0.201915	0.186071	0.992109	0.817164	1.20451	0.936205	0.995036
ukb_phase1to3_fmri_edge_dec21_2019_pheno1189	coronary heart disease	Inverse variance weighted	6	-0.0702458	0.0753582	-0.217948	0.0774562	0.932165	0.804167	1.08053	0.351254	0.910659
ukb_phase1to3_fmri_edge_dec21_2019_pheno1211	coronary heart disease	Inverse variance weighted	2	0.0962474	0.0927623	-0.0855668	0.278061	1.10103	0.917992	1.32057	0.29947	0.910659
ukb_phase1to3_fmri_edge_dec21_2019_pheno1221	coronary heart disease	Inverse variance weighted	2	0.0161247	0.130364	-0.23939	0.271639	1.01626	0.787108	1.31211	0.901561	0.995036
ukb_phase1to3_fmri_edge_dec21_2019_pheno1250	coronary heart disease	Inverse variance weighted	9	0.0301276	0.0612535	-0.0899293	0.150184	1.03059	0.913996	1.16205	0.622825	0.943131
ukb_phase1to3_fmri_edge_dec21_2019_pheno1256	coronary heart disease	Inverse variance weighted	6	-0.0394071	0.0597493	-0.156516	0.0777015	0.961359	0.855118	1.0808	0.509549	0.943131
ukb_phase1to3_fmri_edge_dec21_2019_pheno1260	coronary heart disease	Inverse variance weighted	9	-0.0529316	0.0556121	-0.161931	0.0560681	0.948445	0.8505	1.05767	0.341198	0.910659
ukb_phase1to3_fmri_edge_dec21_2019_pheno1269	coronary heart disease	Inverse variance weighted	3	-0.0906766	0.115147	-0.316365	0.135012	0.913313	0.728793	1.14455	0.430999	0.923197
ukb_phase1to3_fmri_edge_dec21_2019_pheno1270	coronary heart disease	Inverse variance weighted	2	-0.000994822	0.0992886	-0.195601	0.193611	0.999006	0.822341	1.21362	0.992006	0.995036
ukb_phase1to3_fmri_edge_dec21_2019_pheno1273	coronary heart disease	Inverse variance weighted	3	0.0951566	0.101675	-0.104126	0.294439	1.09983	0.901112	1.34237	0.349328	0.910659
ukb_phase1to3_fmri_edge_dec21_2019_pheno1276	coronary heart disease	Inverse variance weighted	7	-0.089202	0.0848436	-0.255496	0.0770915	0.914661	0.774533	1.08014	0.293089	0.910659
ukb_phase1to3_fmri_edge_dec21_2019_pheno1293	coronary heart disease	Inverse variance weighted	4	-0.162674	0.0678301	-0.295621	-0.0297272	0.849868	0.744069	0.97071	0.0164732	0.461249
ukb_phase1to3_fmri_edge_dec21_2019_pheno1296	coronary heart disease	Inverse variance weighted	4	-0.00268266	0.0852609	-0.169794	0.164429	0.997321	0.843839	1.17872	0.974899	0.995036
ukb_phase1to3_fmri_edge_dec21_2019_pheno1300	coronary heart disease	Inverse variance weighted	3	0.0505264	0.0724493	-0.0914743	0.192527	1.05182	0.912585	1.21231	0.485551	0.943131
ukb_phase1to3_fmri_edge_dec21_2019_pheno1302	coronary heart disease	Inverse variance weighted	6	-0.0255019	0.0857501	-0.193572	0.142568	0.97482	0.82401	1.15323	0.766163	0.975116
ukb_phase1to3_fmri_edge_dec21_2019_pheno1309	coronary heart disease	Inverse variance weighted	5	-0.00763599	0.0757735	-0.156152	0.14088	0.992393	0.855429	1.15129	0.91973	0.995036
ukb_phase1to3_fmri_edge_dec21_2019_pheno1317	coronary heart disease	Inverse variance weighted	2	-0.014373	0.119668	-0.248922	0.220176	0.98573	0.779641	1.2463	0.904398	0.995036
ukb_phase1to3_fmri_edge_dec21_2019_pheno1328	coronary heart disease	Inverse variance weighted	6	-0.137529	0.0644817	-0.263913	-0.011145	0.871509	0.76804	0.988917	0.0329378	0.641657
ukb_phase1to3_fmri_edge_dec21_2019_pheno1343	coronary heart disease	Inverse variance weighted	5	0.155332	0.0900407	-0.0211477	0.331812	1.16805	0.979074	1.39349	0.0845037	0.845345
ukb_phase1to3_fmri_edge_dec21_2019_pheno1363	coronary heart disease	Inverse variance weighted	4	0.00137484	0.0732185	-0.142133	0.144883	1.00138	0.867506	1.1559	0.985019	0.995036
ukb_phase1to3_fmri_edge_dec21_2019_pheno1375	coronary heart disease	Inverse variance weighted	9	-0.163765	0.0576424	-0.276744	-0.050786	0.848941	0.758248	0.950482	0.00449649	0.209836
ukb_phase1to3_fmri_edge_dec21_2019_pheno1382	coronary heart disease	Inverse variance weighted	6	-0.152981	0.0732156	-0.296484	-0.00947866	0.858146	0.743428	0.990566	0.0366661	0.641657
ukb_phase1to3_fmri_edge_dec21_2019_pheno146	coronary heart disease	Inverse variance weighted	3	-0.394706	0.275985	-0.935635	0.146224	0.673878	0.392336	1.15746	0.152667	0.850804
ukb_phase1to3_fmri_edge_dec21_2019_pheno151	coronary heart disease	Inverse variance weighted	2	0.230444	0.26723	-0.293326	0.754214	1.25916	0.745779	2.12594	0.388498	0.923197
ukb_phase1to3_fmri_edge_dec21_2019_pheno1697	coronary heart disease	Inverse variance weighted	36	0.0102857	0.0312829	-0.0510287	0.0716002	1.01034	0.950251	1.07423	0.742308	0.975115
ukb_phase1to3_fmri_edge_dec21_2019_pheno1698	coronary heart disease	Inverse variance weighted	24	-0.0623396	0.0270087	-0.115277	-0.00940249	0.939564	0.89112	0.990642	0.020992	0.489814
ukb_phase1to3_fmri_edge_dec21_2019_pheno1699	coronary heart disease	Inverse variance weighted	22	-0.0789586	0.0406915	-0.158714	0.00079675	0.924078	0.85324	1.0008	0.0523287	0.732602
ukb_phase1to3_fmri_edge_dec21_2019_pheno1701	coronary heart disease	Inverse variance weighted	19	0.0534219	0.036839	-0.0187826	0.125626	1.05487	0.981393	1.13386	0.147018	0.850804
ukb_phase1to3_fmri_edge_dec21_2019_pheno232	coronary heart disease	Inverse variance weighted	5	-0.120229	0.163284	-0.440267	0.199808	0.886717	0.643865	1.22117	0.461536	0.943131
ukb_phase1to3_fmri_edge_dec21_2019_pheno249	coronary heart disease	Inverse variance weighted	2	-0.148973	0.0902224	-0.325809	0.0278631	0.861593	0.721943	1.02825	0.0987032	0.850804
ukb_phase1to3_fmri_edge_dec21_2019_pheno303	coronary heart disease	Inverse variance weighted	2	0.128355	0.306192	-0.471782	0.728492	1.13696	0.62389	2.07195	0.675071	0.969548
ukb_phase1to3_fmri_edge_dec21_2019_pheno405	coronary heart disease	Inverse variance weighted	2	-0.0500726	0.166143	-0.375713	0.275568	0.95116	0.686799	1.31728	0.763123	0.975116
ukb_phase1to3_fmri_edge_dec21_2019_pheno574	coronary heart disease	Inverse variance weighted	2	-0.0148732	0.145182	-0.299431	0.269684	0.985237	0.74124	1.30955	0.918403	0.995036
ukb_phase1to3_fmri_edge_dec21_2019_pheno590	coronary heart disease	Inverse variance weighted	7	0.10401	0.070959	-0.0350694	0.24309	1.10961	0.965538	1.27518	0.142708	0.850804
ukb_phase1to3_fmri_edge_dec21_2019_pheno593	coronary heart disease	Inverse variance weighted	6	-0.111991	0.0826294	-0.273945	0.0499624	0.894052	0.760374	1.05123	0.175308	0.87654
ukb_phase1to3_fmri_edge_dec21_2019_pheno597	coronary heart disease	Inverse variance weighted	13	-0.0929628	0.0583066	-0.207244	0.0213181	0.911227	0.812822	1.02155	0.110851	0.850804
ukb_phase1to3_fmri_edge_dec21_2019_pheno601	coronary heart disease	Inverse variance weighted	3	-0.0192655	0.0809006	-0.177831	0.1393	0.980919	0.837084	1.14947	0.811775	0.989918
ukb_phase1to3_fmri_edge_dec21_2019_pheno606	coronary heart disease	Inverse variance weighted	2	0.0259254	0.107991	-0.185738	0.237588	1.02626	0.830492	1.26819	0.810277	0.989918
ukb_phase1to3_fmri_edge_dec21_2019_pheno609	coronary heart disease	Inverse variance weighted	5	0.0697176	0.0978978	-0.122162	0.261597	1.07221	0.885005	1.299	0.476373	0.943131
ukb_phase1to3_fmri_edge_dec21_2019_pheno65	coronary heart disease	Inverse variance weighted	2	0.197075	0.0691232	0.0615937	0.332557	1.21784	1.06353	1.39453	0.00435721	0.209836
ukb_phase1to3_fmri_edge_dec21_2019_pheno674	coronary heart disease	Inverse variance weighted	4	-0.0460292	0.0709679	-0.185126	0.0930678	0.955014	0.830999	1.09754	0.516602	0.943131
ukb_phase1to3_fmri_edge_dec21_2019_pheno705	coronary heart disease	Inverse variance weighted	2	0.220841	0.224493	-0.219165	0.660848	1.24713	0.803189	1.93643	0.325246	0.910659
ukb_phase1to3_fmri_edge_dec21_2019_pheno767	coronary heart disease	Inverse variance weighted	2	0.171253	0.111309	-0.0469118	0.389418	1.18679	0.954172	1.47612	0.123916	0.850804
ukb_phase1to3_fmri_edge_dec21_2019_pheno810	coronary heart disease	Inverse variance weighted	3	-0.101856	0.0966151	-0.291222	0.0875093	0.903159	0.74735	1.09145	0.291769	0.910659
ukb_phase1to3_fmri_edge_dec21_2019_pheno815	coronary heart disease	Inverse variance weighted	4	0.0625694	0.0775236	-0.0893769	0.214516	1.06457	0.914501	1.23926	0.419608	0.923197
ukb_phase1to3_fmri_edge_dec21_2019_pheno816	coronary heart disease	Inverse variance weighted	3	0.0572965	0.117737	-0.173468	0.288061	1.05897	0.840744	1.33384	0.626508	0.943131
ukb_phase1to3_fmri_edge_dec21_2019_pheno824	coronary heart disease	Inverse variance weighted	4	-0.0361406	0.0883794	-0.209364	0.137083	0.964505	0.8111	1.14692	0.682594	0.969548
ukb_phase1to3_fmri_edge_dec21_2019_pheno867	coronary heart disease	Inverse variance weighted	3	0.00152299	0.0633536	-0.12265	0.125696	1.00152	0.884573	1.13394	0.980821	0.995036
ukb_phase1to3_fmri_edge_dec21_2019_pheno869	coronary heart disease	Inverse variance weighted	5	0.0632524	0.0637073	-0.0616139	0.188119	1.0653	0.940246	1.20698	0.320779	0.910659
ukb_phase1to3_fmri_edge_dec21_2019_pheno918	coronary heart disease	Inverse variance weighted	3	0.333325	0.389162	-0.429434	1.09608	1.3956	0.650878	2.99242	0.391711	0.923197
ukb_phase1to3_fmri_edge_dec21_2019_pheno942	coronary heart disease	Inverse variance weighted	3	0.203132	0.109314	-0.0111247	0.417388	1.22523	0.988937	1.51799	0.0631361	0.80355
ukb_phase1to3_fmri_edge_dec21_2019_pheno956	coronary heart disease	Inverse variance weighted	3	-0.0041484	0.0722564	-0.145771	0.137474	0.99586	0.864356	1.14737	0.954217	0.995036
ukb_phase1to3_fmri_node_dec21_2019_pheno1	coronary heart disease	Inverse variance weighted	16	0.00615876	0.0729301	-0.136784	0.149102	1.00618	0.872158	1.16079	0.932701	0.995036
ukb_phase1to3_fmri_node_dec21_2019_pheno10	coronary heart disease	Inverse variance weighted	7	0.148468	0.101807	-0.0510729	0.348009	1.16006	0.950209	1.41624	0.144748	0.850804
ukb_phase1to3_fmri_node_dec21_2019_pheno11	coronary heart disease	Inverse variance weighted	6	0.196425	0.138744	-0.0755136	0.468364	1.21704	0.927267	1.59738	0.156853	0.850804
ukb_phase1to3_fmri_node_dec21_2019_pheno12	coronary heart disease	Inverse variance weighted	8	0.11958	0.0781952	-0.0336828	0.272842	1.12702	0.966878	1.31369	0.126203	0.850804
ukb_phase1to3_fmri_node_dec21_2019_pheno13	coronary heart disease	Inverse variance weighted	10	0.0420247	0.0812893	-0.117302	0.201352	1.04292	0.889316	1.22305	0.605172	0.943131
ukb_phase1to3_fmri_node_dec21_2019_pheno14	coronary heart disease	Inverse variance weighted	15	0.0558915	0.0585635	-0.058893	0.170676	1.05748	0.942808	1.18611	0.339894	0.910659
ukb_phase1to3_fmri_node_dec21_2019_pheno15	coronary heart disease	Inverse variance weighted	6	0.200847	0.100673	0.00352801	0.398165	1.22244	1.00353	1.48909	0.046038	0.716147
ukb_phase1to3_fmri_node_dec21_2019_pheno16	coronary heart disease	Inverse variance weighted	16	-0.0268354	0.0789642	-0.181605	0.127934	0.973521	0.83393	1.13648	0.733975	0.975115
ukb_phase1to3_fmri_node_dec21_2019_pheno17	coronary heart disease	Inverse variance weighted	9	0.0946521	0.0940426	-0.0896714	0.278976	1.09928	0.914232	1.32178	0.314184	0.910659
ukb_phase1to3_fmri_node_dec21_2019_pheno18	coronary heart disease	Inverse variance weighted	15	0.0417958	0.0535646	-0.0631908	0.146782	1.04268	0.938764	1.1581	0.435222	0.923197
ukb_phase1to3_fmri_node_dec21_2019_pheno19	coronary heart disease	Inverse variance weighted	2	-0.641401	0.371835	-1.3702	0.0873957	0.526554	0.254056	1.09133	0.0845345	0.845345
ukb_phase1to3_fmri_node_dec21_2019_pheno2	coronary heart disease	Inverse variance weighted	11	-0.0678856	0.128559	-0.319861	0.18409	0.934367	0.72625	1.20212	0.597464	0.943131
ukb_phase1to3_fmri_node_dec21_2019_pheno20	coronary heart disease	Inverse variance weighted	15	-0.0451718	0.0698503	-0.182078	0.0917348	0.955833	0.833536	1.09607	0.51783	0.943131
ukb_phase1to3_fmri_node_dec21_2019_pheno21	coronary heart disease	Inverse variance weighted	13	-0.00921173	0.103027	-0.211145	0.192722	0.990831	0.809656	1.21255	0.928756	0.995036
ukb_phase1to3_fmri_node_dec21_2019_pheno22	coronary heart disease	Inverse variance weighted	6	0.0239439	0.101669	-0.175326	0.223214	1.02423	0.839183	1.25009	0.813814	0.989918
ukb_phase1to3_fmri_node_dec21_2019_pheno23	coronary heart disease	Inverse variance weighted	12	0.0663043	0.0625987	-0.0563892	0.188998	1.06855	0.945171	1.20804	0.289511	0.910659
ukb_phase1to3_fmri_node_dec21_2019_pheno24	coronary heart disease	Inverse variance weighted	8	-0.131384	0.158035	-0.441134	0.178365	0.876881	0.643307	1.19526	0.40577	0.923197
ukb_phase1to3_fmri_node_dec21_2019_pheno25	coronary heart disease	Inverse variance weighted	6	-0.116846	0.200488	-0.509803	0.276111	0.889722	0.600614	1.31799	0.560024	0.943131
ukb_phase1to3_fmri_node_dec21_2019_pheno26	coronary heart disease	Inverse variance weighted	8	-0.0958707	0.177652	-0.444069	0.252328	0.908581	0.641421	1.28702	0.589436	0.943131
ukb_phase1to3_fmri_node_dec21_2019_pheno27	coronary heart disease	Inverse variance weighted	3	0.125848	0.223032	-0.311295	0.562992	1.13411	0.732498	1.75592	0.572577	0.943131
ukb_phase1to3_fmri_node_dec21_2019_pheno28	coronary heart disease	Inverse variance weighted	11	0.0168881	0.0684301	-0.117235	0.151011	1.01703	0.889376	1.16301	0.805068	0.989918
ukb_phase1to3_fmri_node_dec21_2019_pheno29	coronary heart disease	Inverse variance weighted	5	-0.148794	0.24943	-0.637677	0.34009	0.861747	0.528519	1.40507	0.550818	0.943131
ukb_phase1to3_fmri_node_dec21_2019_pheno3	coronary heart disease	Inverse variance weighted	14	0.00453687	0.0850624	-0.162186	0.171259	1.00455	0.850283	1.1868	0.957464	0.995036
ukb_phase1to3_fmri_node_dec21_2019_pheno30	coronary heart disease	Inverse variance weighted	8	0.0756545	0.122782	-0.164998	0.316307	1.07859	0.847896	1.37205	0.537782	0.943131
ukb_phase1to3_fmri_node_dec21_2019_pheno31	coronary heart disease	Inverse variance weighted	12	-0.0760625	0.11821	-0.307755	0.15563	0.926758	0.735096	1.16839	0.519932	0.943131
ukb_phase1to3_fmri_node_dec21_2019_pheno32	coronary heart disease	Inverse variance weighted	13	-0.00782012	0.114331	-0.231909	0.216269	0.99221	0.793018	1.24144	0.945468	0.995036
ukb_phase1to3_fmri_node_dec21_2019_pheno33	coronary heart disease	Inverse variance weighted	12	-0.138139	0.092572	-0.319581	0.0433018	0.870977	0.726454	1.04425	0.135637	0.850804
ukb_phase1to3_fmri_node_dec21_2019_pheno34	coronary heart disease	Inverse variance weighted	12	-0.00090366	0.0620803	-0.122581	0.120774	0.999097	0.884634	1.12837	0.988386	0.995036
ukb_phase1to3_fmri_node_dec21_2019_pheno35	coronary heart disease	Inverse variance weighted	6	-0.152539	0.204656	-0.553664	0.248587	0.858525	0.574839	1.28221	0.456064	0.943131
ukb_phase1to3_fmri_node_dec21_2019_pheno36	coronary heart disease	Inverse variance weighted	12	0.0495517	0.0626988	-0.073338	0.172441	1.0508	0.929287	1.1882	0.429345	0.923197
ukb_phase1to3_fmri_node_dec21_2019_pheno37	coronary heart disease	Inverse variance weighted	2	-0.436768	0.762636	-1.93153	1.058	0.646121	0.144926	2.8806	0.566842	0.943131
ukb_phase1to3_fmri_node_dec21_2019_pheno38	coronary heart disease	Inverse variance weighted	8	0.110817	0.0870087	-0.0597198	0.281354	1.11719	0.942028	1.32492	0.202793	0.910659
ukb_phase1to3_fmri_node_dec21_2019_pheno39	coronary heart disease	Inverse variance weighted	16	0.0431581	0.0491015	-0.0530809	0.139397	1.0441	0.948303	1.14958	0.379426	0.923197
ukb_phase1to3_fmri_node_dec21_2019_pheno4	coronary heart disease	Inverse variance weighted	10	-0.0109785	0.0812299	-0.170189	0.148232	0.989082	0.843505	1.15978	0.89249	0.995036
ukb_phase1to3_fmri_node_dec21_2019_pheno40	coronary heart disease	Inverse variance weighted	15	-0.0366688	0.0744777	-0.182645	0.109307	0.963995	0.833064	1.11551	0.622475	0.943131
ukb_phase1to3_fmri_node_dec21_2019_pheno41	coronary heart disease	Inverse variance weighted	10	0.0318544	0.092924	-0.150277	0.213985	1.03237	0.86047	1.2386	0.731749	0.975115
ukb_phase1to3_fmri_node_dec21_2019_pheno42	coronary heart disease	Inverse variance weighted	10	0.00422802	0.0713574	-0.135632	0.144088	1.00424	0.873163	1.15499	0.952752	0.995036
ukb_phase1to3_fmri_node_dec21_2019_pheno43	coronary heart disease	Inverse variance weighted	10	0.0689042	0.0732276	-0.074622	0.21243	1.07133	0.928094	1.23668	0.346726	0.910659
ukb_phase1to3_fmri_node_dec21_2019_pheno44	coronary heart disease	Inverse variance weighted	8	0.0920156	0.0974336	-0.0989543	0.282986	1.09638	0.905784	1.32709	0.344969	0.910659
ukb_phase1to3_fmri_node_dec21_2019_pheno45	coronary heart disease	Inverse variance weighted	10	-0.150948	0.11878	-0.383758	0.0818611	0.859892	0.681297	1.08531	0.203793	0.910659
ukb_phase1to3_fmri_node_dec21_2019_pheno46	coronary heart disease	Inverse variance weighted	12	-0.0386218	0.0584676	-0.153218	0.0759747	0.962114	0.857942	1.07894	0.508889	0.943131
ukb_phase1to3_fmri_node_dec21_2019_pheno47	coronary heart disease	Inverse variance weighted	15	-0.0454436	0.0890222	-0.219927	0.12904	0.955573	0.802577	1.13774	0.609719	0.943131
ukb_phase1to3_fmri_node_dec21_2019_pheno48	coronary heart disease	Inverse variance weighted	14	0.0653038	0.0577871	-0.0479589	0.178567	1.06748	0.953173	1.1955	0.258444	0.910659
ukb_phase1to3_fmri_node_dec21_2019_pheno49	coronary heart disease	Inverse variance weighted	10	0.0426568	0.0716752	-0.0978266	0.18314	1.04358	0.906806	1.20098	0.55175	0.943131
ukb_phase1to3_fmri_node_dec21_2019_pheno5	coronary heart disease	Inverse variance weighted	12	0.0147669	0.0976573	-0.176641	0.206175	1.01488	0.83808	1.22897	0.879809	0.995036
ukb_phase1to3_fmri_node_dec21_2019_pheno50	coronary heart disease	Inverse variance weighted	9	-0.030587	0.081194	-0.189727	0.128553	0.969876	0.827185	1.13718	0.706385	0.969548
ukb_phase1to3_fmri_node_dec21_2019_pheno51	coronary heart disease	Inverse variance weighted	5	0.0856716	0.146454	-0.201379	0.372722	1.08945	0.817603	1.45168	0.558567	0.943131
ukb_phase1to3_fmri_node_dec21_2019_pheno52	coronary heart disease	Inverse variance weighted	9	-0.0332509	0.136863	-0.301502	0.235	0.967296	0.739706	1.26491	0.808044	0.989918
ukb_phase1to3_fmri_node_dec21_2019_pheno53	coronary heart disease	Inverse variance weighted	7	0.131512	0.0927318	-0.0502419	0.313267	1.14055	0.950999	1.36789	0.156132	0.850804
ukb_phase1to3_fmri_node_dec21_2019_pheno54	coronary heart disease	Inverse variance weighted	11	0.0879902	0.0632355	-0.0359514	0.211932	1.09198	0.964687	1.23606	0.164084	0.850804
ukb_phase1to3_fmri_node_dec21_2019_pheno55	coronary heart disease	Inverse variance weighted	8	-0.132785	0.15523	-0.437035	0.171465	0.875654	0.645949	1.18704	0.392326	0.923197
ukb_phase1to3_fmri_node_dec21_2019_pheno56	coronary heart disease	Inverse variance weighted	14	0.0710359	0.0608973	-0.0483228	0.190395	1.07362	0.952826	1.20973	0.243418	0.910659
ukb_phase1to3_fmri_node_dec21_2019_pheno57	coronary heart disease	Inverse variance weighted	11	-0.0498228	0.105311	-0.256233	0.156587	0.951398	0.773962	1.16951	0.636142	0.947446
ukb_phase1to3_fmri_node_dec21_2019_pheno58	coronary heart disease	Inverse variance weighted	14	-0.0400235	0.10079	-0.237572	0.157525	0.960767	0.78854	1.17061	0.691296	0.969548
ukb_phase1to3_fmri_node_dec21_2019_pheno59	coronary heart disease	Inverse variance weighted	7	0.160284	0.0908154	-0.0177137	0.338283	1.17384	0.982442	1.40254	0.0775724	0.845345
ukb_phase1to3_fmri_node_dec21_2019_pheno6	coronary heart disease	Inverse variance weighted	15	0.0117203	0.0891981	-0.163108	0.186549	1.01179	0.849499	1.20508	0.895462	0.995036
ukb_phase1to3_fmri_node_dec21_2019_pheno60	coronary heart disease	Inverse variance weighted	7	-0.0844393	0.151772	-0.381912	0.213034	0.919027	0.682555	1.23743	0.577967	0.943131
ukb_phase1to3_fmri_node_dec21_2019_pheno61	coronary heart disease	Inverse variance weighted	11	0.0665857	0.0592255	-0.0494963	0.182668	1.06885	0.951709	1.20042	0.260897	0.910659
ukb_phase1to3_fmri_node_dec21_2019_pheno62	coronary heart disease	Inverse variance weighted	4	0.122761	0.12517	-0.122571	0.368094	1.13061	0.884643	1.44498	0.326712	0.910659
ukb_phase1to3_fmri_node_dec21_2019_pheno63	coronary heart disease	Inverse variance weighted	8	-0.214317	0.170988	-0.549454	0.12082	0.807093	0.577265	1.12842	0.21006	0.910659
ukb_phase1to3_fmri_node_dec21_2019_pheno64	coronary heart disease	Inverse variance weighted	4	0.171913	0.138708	-0.0999552	0.44378	1.18757	0.904878	1.55859	0.215203	0.910659
ukb_phase1to3_fmri_node_dec21_2019_pheno65	coronary heart disease	Inverse variance weighted	11	0.0760213	0.0667491	-0.0548068	0.206849	1.07899	0.946668	1.2298	0.25474	0.910659
ukb_phase1to3_fmri_node_dec21_2019_pheno66	coronary heart disease	Inverse variance weighted	11	0.0366801	0.0809829	-0.122046	0.195407	1.03736	0.885107	1.21581	0.650594	0.948783
ukb_phase1to3_fmri_node_dec21_2019_pheno67	coronary heart disease	Inverse variance weighted	10	-0.153159	0.138286	-0.4242	0.117881	0.857993	0.654293	1.12511	0.268054	0.910659
ukb_phase1to3_fmri_node_dec21_2019_pheno68	coronary heart disease	Inverse variance weighted	11	-0.0463348	0.120802	-0.283107	0.190437	0.954722	0.753439	1.20978	0.701305	0.969548
ukb_phase1to3_fmri_node_dec21_2019_pheno69	coronary heart disease	Inverse variance weighted	10	-0.101556	0.124982	-0.34652	0.143409	0.903431	0.707144	1.1542	0.41647	0.923197
ukb_phase1to3_fmri_node_dec21_2019_pheno7	coronary heart disease	Inverse variance weighted	13	-0.0153618	0.100468	-0.212279	0.181556	0.984756	0.808739	1.19908	0.878475	0.995036
ukb_phase1to3_fmri_node_dec21_2019_pheno70	coronary heart disease	Inverse variance weighted	9	-0.157764	0.16044	-0.472227	0.156699	0.854051	0.623612	1.16964	0.32545	0.910659
ukb_phase1to3_fmri_node_dec21_2019_pheno71	coronary heart disease	Inverse variance weighted	4	0.0582522	0.149003	-0.233794	0.350298	1.05998	0.791525	1.41949	0.695837	0.969548
ukb_phase1to3_fmri_node_dec21_2019_pheno72	coronary heart disease	Inverse variance weighted	5	0.0987113	0.115166	-0.127014	0.324436	1.10375	0.880722	1.38325	0.391377	0.923197
ukb_phase1to3_fmri_node_dec21_2019_pheno73	coronary heart disease	Inverse variance weighted	5	-0.0221233	0.0732445	-0.165683	0.121436	0.97812	0.847315	1.12912	0.762616	0.975116
ukb_phase1to3_fmri_node_dec21_2019_pheno74	coronary heart disease	Inverse variance weighted	5	0.0904331	0.139231	-0.182459	0.363325	1.09465	0.833219	1.4381	0.516002	0.943131
ukb_phase1to3_fmri_node_dec21_2019_pheno75	coronary heart disease	Inverse variance weighted	4	0.173822	0.160395	-0.140551	0.488196	1.18984	0.868879	1.62937	0.278491	0.910659
ukb_phase1to3_fmri_node_dec21_2019_pheno76	coronary heart disease	Inverse variance weighted	4	0.0788153	0.14429	-0.203992	0.361623	1.082	0.815469	1.43566	0.584908	0.943131
ukb_phase1to3_fmri_node_dec21_2019_pheno8	coronary heart disease	Inverse variance weighted	7	-0.162663	0.197532	-0.549827	0.2245	0.849877	0.57705	1.2517	0.410237	0.923197
ukb_phase1to3_fmri_node_dec21_2019_pheno9	coronary heart disease	Inverse variance weighted	15	0.0119008	0.088721	-0.161992	0.185794	1.01197	0.850448	1.20417	0.893294	0.995036
ukb_phase1to3_fmri_edge_dec21_2019_pheno1293	Diabetes	Inverse variance weighted	4	-0.240805	0.0687715	-0.375597	-0.106012	0.785995	0.686879	0.899413	0.000462618	0.063379
ukb_phase1to3_fmri_node_dec21_2019_pheno49	Diabetes	Inverse variance weighted	10	-0.125959	0.0411767	-0.206665	-0.0452526	0.881651	0.813292	0.955756	0.00222088	0.150276
ukb_phase1to3_fmri_edge_dec21_2019_pheno574	Diabetes	Inverse variance weighted	2	0.335869	0.117441	0.105685	0.566054	1.39916	1.11147	1.7613	0.00423778	0.150276
ukb_phase1to3_fmri_edge_dec21_2019_pheno1269	Diabetes	Inverse variance weighted	3	0.248875	0.0873596	0.0776505	0.4201	1.28258	1.08074	1.52211	0.00438762	0.150276
ukb_phase1to3_fmri_edge_dec21_2019_pheno1270	Diabetes	Inverse variance weighted	2	0.274566	0.100796	0.0770055	0.472126	1.31596	1.08005	1.6034	0.00645018	0.176735
ukb_phase1to3_fmri_node_dec21_2019_pheno54	Diabetes	Inverse variance weighted	11	-0.110455	0.0434454	-0.195608	-0.0253025	0.895426	0.822334	0.975015	0.0110095	0.247966
ukb_phase1to3_fmri_edge_dec21_2019_pheno867	Diabetes	Inverse variance weighted	3	0.160439	0.064358	0.0342976	0.286581	1.17403	1.03489	1.33187	0.0126698	0.247966
ukb_phase1to3_fmri_node_dec21_2019_pheno61	Diabetes	Inverse variance weighted	11	-0.10929	0.0473538	-0.202104	-0.0164769	0.89647	0.81701	0.983658	0.0210018	0.359656
ukb_phase1to3_fmri_edge_dec21_2019_pheno103	Diabetes	Inverse variance weighted	2	-0.144126	0.0650769	-0.271677	-0.0165756	0.865778	0.7621	0.983561	0.0267801	0.407652
ukb_phase1to3_fmri_edge_dec21_2019_pheno1256	Diabetes	Inverse variance weighted	6	0.134111	0.0633916	0.00986391	0.258359	1.14352	1.00991	1.2948	0.0343786	0.466879
ukb_phase1to3_fmri_edge_dec21_2019_pheno705	Diabetes	Inverse variance weighted	2	0.229839	0.110477	0.0133042	0.446374	1.2584	1.01339	1.56264	0.0374866	0.466879
ukb_phase1to3_fmri_edge_dec21_2019_pheno1699	Diabetes	Inverse variance weighted	22	-0.0695554	0.0347477	-0.137661	-0.00144996	0.932808	0.871394	0.998551	0.045314	0.517334
ukb_phase1to3_fmri_node_dec21_2019_pheno75	Diabetes	Inverse variance weighted	4	-0.159711	0.0818523	-0.320142	0.000719147	0.85239	0.726046	1.00072	0.0510316	0.537794
ukb_phase1to3_fmri_edge_dec21_2019_pheno303	Diabetes	Inverse variance weighted	2	0.173425	0.0934964	-0.00982798	0.356678	1.18937	0.99022	1.42858	0.0636128	0.558832
ukb_phase1to3_fmri_edge_dec21_2019_pheno232	Diabetes	Inverse variance weighted	5	-0.147455	0.0797228	-0.303712	0.00880166	0.862901	0.738074	1.00884	0.0643717	0.558832
ukb_phase1to3_fmri_edge_dec21_2019_pheno65	Diabetes	Inverse variance weighted	2	0.128776	0.0698563	-0.0081426	0.265694	1.13744	0.99189	1.30434	0.0652651	0.558832
ukb_phase1to3_fmri_edge_dec21_2019_pheno1363	Diabetes	Inverse variance weighted	4	-0.141767	0.0780815	-0.294807	0.0112731	0.867824	0.744676	1.01134	0.069428	0.559508
ukb_phase1to3_fmri_node_dec21_2019_pheno43	Diabetes	Inverse variance weighted	10	-0.0941635	0.0558673	-0.203663	0.0153364	0.910134	0.815737	1.01545	0.0918951	0.561092
ukb_phase1to3_fmri_edge_dec21_2019_pheno1141	Diabetes	Inverse variance weighted	2	-0.178883	0.107205	-0.389004	0.031239	0.836204	0.677731	1.03173	0.0951957	0.561092
ukb_phase1to3_fmri_node_dec21_2019_pheno17	Diabetes	Inverse variance weighted	9	-0.0767071	0.0465619	-0.167968	0.0145542	0.926161	0.845381	1.01466	0.0994713	0.561092
ukb_phase1to3_fmri_edge_dec21_2019_pheno824	Diabetes	Inverse variance weighted	4	-0.106333	0.0647625	-0.233267	0.0206015	0.899125	0.791942	1.02082	0.100613	0.561092
ukb_phase1to3_fmri_edge_dec21_2019_pheno1175	Diabetes	Inverse variance weighted	2	0.214822	0.131038	-0.042012	0.471657	1.23964	0.958858	1.60265	0.101132	0.561092
ukb_phase1to3_fmri_node_dec21_2019_pheno64	Diabetes	Inverse variance weighted	4	-0.159444	0.0981136	-0.351746	0.032859	0.852618	0.703459	1.0334	0.104143	0.561092
ukb_phase1to3_fmri_edge_dec21_2019_pheno601	Diabetes	Inverse variance weighted	3	-0.15059	0.0926937	-0.332269	0.0310901	0.860201	0.717294	1.03158	0.104249	0.561092
ukb_phase1to3_fmri_node_dec21_2019_pheno66	Diabetes	Inverse variance weighted	11	-0.101663	0.062734	-0.224622	0.0212953	0.903334	0.798818	1.02152	0.105115	0.561092
ukb_phase1to3_fmri_node_dec21_2019_pheno56	Diabetes	Inverse variance weighted	14	-0.0599112	0.0373386	-0.133095	0.0132725	0.941848	0.875382	1.01336	0.108595	0.561092
ukb_phase1to3_fmri_edge_dec21_2019_pheno816	Diabetes	Inverse variance weighted	3	-0.18883	0.118948	-0.421968	0.0443083	0.827928	0.655755	1.0453	0.1124	0.561092
ukb_phase1to3_fmri_edge_dec21_2019_pheno1137	Diabetes	Inverse variance weighted	7	0.0935515	0.0593029	-0.0226821	0.209785	1.09807	0.977573	1.23341	0.114676	0.561092
ukb_phase1to3_fmri_edge_dec21_2019_pheno1375	Diabetes	Inverse variance weighted	9	0.114895	0.0794937	-0.0409127	0.270703	1.12176	0.959913	1.31089	0.148364	0.669297
ukb_phase1to3_fmri_node_dec21_2019_pheno14	Diabetes	Inverse variance weighted	15	-0.0554407	0.0385859	-0.131069	0.0201877	0.946068	0.877157	1.02039	0.150771	0.669297
ukb_phase1to3_fmri_node_dec21_2019_pheno50	Diabetes	Inverse variance weighted	9	-0.0876149	0.0610795	-0.207331	0.032101	0.916114	0.812751	1.03262	0.151447	0.669297
ukb_phase1to3_fmri_edge_dec21_2019_pheno1343	Diabetes	Inverse variance weighted	5	0.132479	0.0950968	-0.0539104	0.318869	1.14166	0.947517	1.37557	0.16359	0.678715
ukb_phase1to3_fmri_node_dec21_2019_pheno28	Diabetes	Inverse variance weighted	11	-0.0826208	0.0604564	-0.201115	0.0358738	0.9207	0.817818	1.03653	0.171745	0.678715
ukb_phase1to3_fmri_node_dec21_2019_pheno36	Diabetes	Inverse variance weighted	12	-0.0735003	0.0539746	-0.17929	0.03229	0.929136	0.835863	1.03282	0.173275	0.678715
ukb_phase1to3_fmri_node_dec21_2019_pheno26	Diabetes	Inverse variance weighted	8	0.271612	0.199513	-0.119433	0.662657	1.31208	0.887424	1.93994	0.173394	0.678715
ukb_phase1to3_fmri_node_dec21_2019_pheno65	Diabetes	Inverse variance weighted	11	-0.0741196	0.0551605	-0.182234	0.033995	0.928561	0.833406	1.03458	0.179043	0.681359
ukb_phase1to3_fmri_node_dec21_2019_pheno72	Diabetes	Inverse variance weighted	5	-0.104274	0.0785483	-0.258229	0.0496806	0.900978	0.772419	1.05094	0.184338	0.682549
ukb_phase1to3_fmri_node_dec21_2019_pheno10	Diabetes	Inverse variance weighted	7	-0.0733405	0.0560562	-0.183211	0.0365297	0.929284	0.832593	1.03721	0.190759	0.687735
ukb_phase1to3_fmri_edge_dec21_2019_pheno1189	Diabetes	Inverse variance weighted	6	-0.088117	0.0696678	-0.224666	0.0484318	0.915654	0.798783	1.04962	0.205937	0.723419
ukb_phase1to3_fmri_edge_dec21_2019_pheno810	Diabetes	Inverse variance weighted	3	-0.128834	0.104435	-0.333527	0.0758591	0.87912	0.716392	1.07881	0.217342	0.729728
ukb_phase1to3_fmri_node_dec21_2019_pheno2	Diabetes	Inverse variance weighted	11	0.184217	0.149668	-0.109133	0.477566	1.20228	0.896611	1.61215	0.218386	0.729728
ukb_phase1to3_fmri_node_dec21_2019_pheno13	Diabetes	Inverse variance weighted	10	-0.0641627	0.053474	-0.168972	0.0406463	0.937852	0.844533	1.04148	0.230184	0.750837
ukb_phase1to3_fmri_node_dec21_2019_pheno67	Diabetes	Inverse variance weighted	10	0.206516	0.176603	-0.139626	0.552658	1.22939	0.869684	1.73787	0.24225	0.756436
ukb_phase1to3_fmri_edge_dec21_2019_pheno1273	Diabetes	Inverse variance weighted	3	-0.11077	0.0951849	-0.297332	0.0757927	0.895145	0.742797	1.07874	0.244533	0.756436
ukb_phase1to3_fmri_node_dec21_2019_pheno38	Diabetes	Inverse variance weighted	8	-0.0681069	0.0590137	-0.183774	0.0475599	0.934161	0.832124	1.04871	0.248464	0.756436
ukb_phase1to3_fmri_edge_dec21_2019_pheno1302	Diabetes	Inverse variance weighted	6	0.0783412	0.0713067	-0.0614199	0.218102	1.08149	0.940428	1.24371	0.27192	0.809849
ukb_phase1to3_fmri_node_dec21_2019_pheno31	Diabetes	Inverse variance weighted	12	0.13567	0.128813	-0.116804	0.388144	1.1453	0.88976	1.47424	0.292236	0.835173
ukb_phase1to3_fmri_node_dec21_2019_pheno35	Diabetes	Inverse variance weighted	6	0.254989	0.2486	-0.232267	0.742245	1.29045	0.792734	2.10065	0.305033	0.835173
ukb_phase1to3_fmri_node_dec21_2019_pheno34	Diabetes	Inverse variance weighted	12	-0.0451617	0.0442372	-0.131866	0.0415432	0.955843	0.876458	1.04242	0.307302	0.835173
ukb_phase1to3_fmri_node_dec21_2019_pheno53	Diabetes	Inverse variance weighted	7	-0.0575825	0.0571704	-0.169636	0.0544714	0.944044	0.843972	1.05598	0.313834	0.835173
ukb_phase1to3_fmri_edge_dec21_2019_pheno1300	Diabetes	Inverse variance weighted	3	0.0724186	0.0735337	-0.0717074	0.216545	1.07511	0.930803	1.24178	0.324705	0.835173
ukb_phase1to3_fmri_edge_dec21_2019_pheno1698	Diabetes	Inverse variance weighted	24	-0.0471194	0.0481009	-0.141397	0.0471584	0.953974	0.868144	1.04829	0.327286	0.835173
ukb_phase1to3_fmri_node_dec21_2019_pheno48	Diabetes	Inverse variance weighted	14	-0.0383623	0.039199	-0.115192	0.0384678	0.962364	0.891195	1.03922	0.327751	0.835173
ukb_phase1to3_fmri_edge_dec21_2019_pheno1382	Diabetes	Inverse variance weighted	6	-0.0634634	0.0661177	-0.193054	0.0661273	0.938509	0.824437	1.06836	0.337128	0.835173
ukb_phase1to3_fmri_edge_dec21_2019_pheno1296	Diabetes	Inverse variance weighted	4	0.0906288	0.0949557	-0.0954845	0.276742	1.09486	0.908932	1.31883	0.339865	0.835173
ukb_phase1to3_fmri_edge_dec21_2019_pheno597	Diabetes	Inverse variance weighted	13	0.0715933	0.0752479	-0.0758925	0.219079	1.07422	0.926916	1.24493	0.341384	0.835173
ukb_phase1to3_fmri_edge_dec21_2019_pheno1059	Diabetes	Inverse variance weighted	3	0.0855032	0.0919376	-0.0946945	0.265701	1.08927	0.909651	1.30434	0.352364	0.837563
ukb_phase1to3_fmri_node_dec21_2019_pheno23	Diabetes	Inverse variance weighted	12	-0.0399509	0.043753	-0.125707	0.0458051	0.960837	0.881873	1.04687	0.36119	0.837563
ukb_phase1to3_fmri_node_dec21_2019_pheno63	Diabetes	Inverse variance weighted	8	0.191885	0.21399	-0.227535	0.611305	1.21153	0.796495	1.84283	0.369878	0.837563
ukb_phase1to3_fmri_node_dec21_2019_pheno55	Diabetes	Inverse variance weighted	8	0.163536	0.188867	-0.206644	0.533716	1.17767	0.813309	1.70526	0.386558	0.837563
ukb_phase1to3_fmri_node_dec21_2019_pheno8	Diabetes	Inverse variance weighted	7	0.194528	0.230259	-0.256779	0.645835	1.21474	0.773539	1.90758	0.398208	0.837563
ukb_phase1to3_fmri_node_dec21_2019_pheno71	Diabetes	Inverse variance weighted	4	0.0756856	0.0896651	-0.100058	0.251429	1.07862	0.904785	1.28586	0.398618	0.837563
ukb_phase1to3_fmri_node_dec21_2019_pheno41	Diabetes	Inverse variance weighted	10	-0.0418296	0.0507273	-0.141255	0.0575958	0.959033	0.868268	1.05929	0.4096	0.837563
ukb_phase1to3_fmri_node_dec21_2019_pheno9	Diabetes	Inverse variance weighted	15	0.0760212	0.0939767	-0.108173	0.260216	1.07899	0.897472	1.29721	0.418551	0.837563
ukb_phase1to3_fmri_edge_dec21_2019_pheno1309	Diabetes	Inverse variance weighted	5	-0.0533336	0.0664868	-0.183648	0.0769805	0.948064	0.832229	1.08002	0.422456	0.837563
ukb_phase1to3_fmri_node_dec21_2019_pheno42	Diabetes	Inverse variance weighted	10	-0.051205	0.0643206	-0.177273	0.0748633	0.950084	0.837551	1.07774	0.425979	0.837563
ukb_phase1to3_fmri_edge_dec21_2019_pheno1250	Diabetes	Inverse variance weighted	9	0.0497056	0.0637119	-0.0751697	0.174581	1.05096	0.927586	1.19075	0.435295	0.837563
ukb_phase1to3_fmri_node_dec21_2019_pheno37	Diabetes	Inverse variance weighted	2	0.716811	0.930438	-1.10685	2.54047	2.04789	0.3306	12.6856	0.441062	0.837563
ukb_phase1to3_fmri_edge_dec21_2019_pheno1317	Diabetes	Inverse variance weighted	2	-0.0778001	0.101338	-0.276422	0.120822	0.925149	0.758493	1.12842	0.442647	0.837563
ukb_phase1to3_fmri_edge_dec21_2019_pheno918	Diabetes	Inverse variance weighted	3	-0.414884	0.541686	-1.47659	0.64682	0.660417	0.228416	1.90946	0.443729	0.837563
ukb_phase1to3_fmri_edge_dec21_2019_pheno1122	Diabetes	Inverse variance weighted	7	-0.051334	0.0671146	-0.182879	0.0802107	0.949961	0.832869	1.08352	0.444349	0.837563
ukb_phase1to3_fmri_edge_dec21_2019_pheno606	Diabetes	Inverse variance weighted	2	0.0836658	0.109537	-0.131026	0.298358	1.08727	0.877195	1.34764	0.444978	0.837563
ukb_phase1to3_fmri_node_dec21_2019_pheno30	Diabetes	Inverse variance weighted	8	-0.0640936	0.0851973	-0.23108	0.102893	0.937917	0.793676	1.10837	0.451873	0.837563
ukb_phase1to3_fmri_node_dec21_2019_pheno20	Diabetes	Inverse variance weighted	15	0.0674143	0.0923131	-0.113519	0.248348	1.06974	0.892687	1.28191	0.465219	0.837563
ukb_phase1to3_fmri_node_dec21_2019_pheno19	Diabetes	Inverse variance weighted	2	0.595869	0.820199	-1.01172	2.20346	1.81461	0.363593	9.05629	0.467536	0.837563
ukb_phase1to3_fmri_node_dec21_2019_pheno51	Diabetes	Inverse variance weighted	5	-0.0541856	0.075157	-0.201493	0.0931222	0.947256	0.817509	1.0976	0.470931	0.837563
ukb_phase1to3_fmri_node_dec21_2019_pheno59	Diabetes	Inverse variance weighted	7	-0.0586365	0.0814973	-0.218371	0.101098	0.94305	0.803827	1.10639	0.471839	0.837563
ukb_phase1to3_fmri_node_dec21_2019_pheno29	Diabetes	Inverse variance weighted	5	0.222931	0.313387	-0.391307	0.837169	1.24973	0.676172	2.30982	0.476861	0.837563
ukb_phase1to3_fmri_node_dec21_2019_pheno25	Diabetes	Inverse variance weighted	6	0.107372	0.155833	-0.19806	0.412805	1.11335	0.820321	1.51105	0.490809	0.851149
ukb_phase1to3_fmri_node_dec21_2019_pheno47	Diabetes	Inverse variance weighted	15	0.0705564	0.108665	-0.142428	0.283541	1.07311	0.86725	1.32782	0.516144	0.854922
ukb_phase1to3_fmri_edge_dec21_2019_pheno1260	Diabetes	Inverse variance weighted	9	0.0591293	0.0911255	-0.119477	0.237735	1.06091	0.887385	1.26837	0.516417	0.854922
ukb_phase1to3_fmri_node_dec21_2019_pheno46	Diabetes	Inverse variance weighted	12	-0.0370849	0.058235	-0.151225	0.0770557	0.963594	0.859654	1.0801	0.524246	0.854922
ukb_phase1to3_fmri_node_dec21_2019_pheno70	Diabetes	Inverse variance weighted	9	0.121727	0.1922	-0.254985	0.498439	1.12945	0.774928	1.64615	0.526515	0.854922
ukb_phase1to3_fmri_edge_dec21_2019_pheno956	Diabetes	Inverse variance weighted	3	0.0544492	0.0901699	-0.122284	0.231182	1.05596	0.884897	1.26009	0.545942	0.854922
ukb_phase1to3_fmri_edge_dec21_2019_pheno590	Diabetes	Inverse variance weighted	7	0.0430018	0.0725281	-0.0991533	0.185157	1.04394	0.905604	1.20341	0.553249	0.854922
ukb_phase1to3_fmri_node_dec21_2019_pheno18	Diabetes	Inverse variance weighted	15	-0.0284602	0.0483079	-0.123144	0.0662232	0.971941	0.884137	1.06847	0.555766	0.854922
ukb_phase1to3_fmri_node_dec21_2019_pheno62	Diabetes	Inverse variance weighted	4	-0.0488636	0.0837717	-0.213056	0.115329	0.952311	0.808111	1.12224	0.559694	0.854922
ukb_phase1to3_fmri_edge_dec21_2019_pheno1134	Diabetes	Inverse variance weighted	3	-0.0895896	0.155564	-0.394495	0.215316	0.914306	0.674021	1.24025	0.564681	0.854922
ukb_phase1to3_fmri_edge_dec21_2019_pheno146	Diabetes	Inverse variance weighted	3	-0.0452388	0.0789826	-0.200045	0.109567	0.955769	0.818694	1.11579	0.566801	0.854922
ukb_phase1to3_fmri_edge_dec21_2019_pheno405	Diabetes	Inverse variance weighted	2	0.0608	0.107281	-0.149472	0.271072	1.06269	0.861163	1.31137	0.570895	0.854922
ukb_phase1to3_fmri_edge_dec21_2019_pheno1697	Diabetes	Inverse variance weighted	36	0.0258354	0.0461473	-0.0646133	0.116284	1.02617	0.93743	1.12332	0.575584	0.854922
ukb_phase1to3_fmri_node_dec21_2019_pheno24	Diabetes	Inverse variance weighted	8	0.113612	0.208152	-0.294366	0.52159	1.12032	0.745004	1.6847	0.585195	0.854922
ukb_phase1to3_fmri_edge_dec21_2019_pheno1142	Diabetes	Inverse variance weighted	5	0.0365047	0.0680188	-0.096812	0.169821	1.03718	0.907727	1.18509	0.591485	0.854922
ukb_phase1to3_fmri_node_dec21_2019_pheno6	Diabetes	Inverse variance weighted	15	0.0523265	0.0978599	-0.139479	0.244132	1.05372	0.869811	1.27651	0.592851	0.854922
ukb_phase1to3_fmri_edge_dec21_2019_pheno674	Diabetes	Inverse variance weighted	4	0.0421209	0.0790167	-0.112752	0.196994	1.04302	0.893372	1.21774	0.59399	0.854922
ukb_phase1to3_fmri_node_dec21_2019_pheno60	Diabetes	Inverse variance weighted	7	0.0926647	0.178585	-0.257361	0.442691	1.09709	0.773089	1.55689	0.603842	0.854922
ukb_phase1to3_fmri_node_dec21_2019_pheno57	Diabetes	Inverse variance weighted	11	0.064068	0.124392	-0.17974	0.307876	1.06616	0.835487	1.36053	0.606519	0.854922
ukb_phase1to3_fmri_node_dec21_2019_pheno52	Diabetes	Inverse variance weighted	9	0.0848483	0.16707	-0.242608	0.412305	1.08855	0.784579	1.51029	0.61155	0.854922
ukb_phase1to3_fmri_edge_dec21_2019_pheno1183	Diabetes	Inverse variance weighted	3	-0.0614598	0.125423	-0.307289	0.184369	0.940391	0.735438	1.20246	0.624119	0.856248
ukb_phase1to3_fmri_node_dec21_2019_pheno69	Diabetes	Inverse variance weighted	10	0.0730164	0.149621	-0.220242	0.366274	1.07575	0.802325	1.44235	0.625545	0.856248
ukb_phase1to3_fmri_edge_dec21_2019_pheno815	Diabetes	Inverse variance weighted	4	0.0361855	0.0785669	-0.117806	0.190177	1.03685	0.888869	1.20946	0.645108	0.856248
ukb_phase1to3_fmri_node_dec21_2019_pheno73	Diabetes	Inverse variance weighted	5	-0.0619053	0.134976	-0.326459	0.202648	0.939972	0.721474	1.22464	0.646494	0.856248
ukb_phase1to3_fmri_node_dec21_2019_pheno44	Diabetes	Inverse variance weighted	8	-0.0318358	0.0699801	-0.168997	0.105325	0.968666	0.844512	1.11107	0.649162	0.856248
ukb_phase1to3_fmri_node_dec21_2019_pheno7	Diabetes	Inverse variance weighted	13	0.0485829	0.109083	-0.16522	0.262386	1.04978	0.847707	1.30003	0.656049	0.856248
ukb_phase1to3_fmri_edge_dec21_2019_pheno593	Diabetes	Inverse variance weighted	6	0.0289347	0.0650073	-0.0984797	0.156349	1.02936	0.906214	1.16923	0.656249	0.856248
ukb_phase1to3_fmri_node_dec21_2019_pheno5	Diabetes	Inverse variance weighted	12	0.047331	0.110143	-0.16855	0.263212	1.04847	0.844889	1.3011	0.667398	0.86258
ukb_phase1to3_fmri_node_dec21_2019_pheno11	Diabetes	Inverse variance weighted	6	-0.0314837	0.0768878	-0.182184	0.119216	0.969007	0.833448	1.12661	0.682191	0.863211
ukb_phase1to3_fmri_node_dec21_2019_pheno22	Diabetes	Inverse variance weighted	6	0.0252457	0.0617993	-0.095881	0.146372	1.02557	0.908572	1.15763	0.682899	0.863211
ukb_phase1to3_fmri_node_dec21_2019_pheno32	Diabetes	Inverse variance weighted	13	0.0516124	0.130272	-0.20372	0.306945	1.05297	0.815691	1.35927	0.691965	0.863211
ukb_phase1to3_fmri_edge_dec21_2019_pheno1276	Diabetes	Inverse variance weighted	7	-0.0635316	0.160975	-0.379043	0.25198	0.938444	0.684516	1.28657	0.693089	0.863211
ukb_phase1to3_fmri_node_dec21_2019_pheno12	Diabetes	Inverse variance weighted	8	-0.0222351	0.0581324	-0.136175	0.0917043	0.97801	0.87269	1.09604	0.702097	0.866552
ukb_phase1to3_fmri_node_dec21_2019_pheno39	Diabetes	Inverse variance weighted	16	-0.0155327	0.0418934	-0.0976438	0.0665784	0.984587	0.906972	1.06884	0.710812	0.868816
ukb_phase1to3_fmri_node_dec21_2019_pheno21	Diabetes	Inverse variance weighted	13	0.0434932	0.120022	-0.191751	0.278737	1.04445	0.825513	1.32146	0.717071	0.868816
ukb_phase1to3_fmri_node_dec21_2019_pheno33	Diabetes	Inverse variance weighted	12	0.0477005	0.134553	-0.216024	0.311425	1.04886	0.805716	1.36537	0.722957	0.868816
ukb_phase1to3_fmri_edge_dec21_2019_pheno1167	Diabetes	Inverse variance weighted	3	-0.0349262	0.10371	-0.238198	0.168346	0.965677	0.788046	1.18335	0.736292	0.876546
ukb_phase1to3_fmri_edge_dec21_2019_pheno1161	Diabetes	Inverse variance weighted	10	0.0285384	0.0867531	-0.141498	0.198574	1.02895	0.868057	1.21966	0.742185	0.876546
ukb_phase1to3_fmri_node_dec21_2019_pheno15	Diabetes	Inverse variance weighted	6	-0.0190374	0.0610924	-0.138778	0.100704	0.981143	0.870421	1.10595	0.755332	0.884449
ukb_phase1to3_fmri_node_dec21_2019_pheno3	Diabetes	Inverse variance weighted	14	0.025044	0.0955549	-0.162244	0.212332	1.02536	0.850234	1.23656	0.793252	0.920979
ukb_phase1to3_fmri_node_dec21_2019_pheno58	Diabetes	Inverse variance weighted	14	-0.0196817	0.0861136	-0.188464	0.149101	0.980511	0.82823	1.16079	0.819215	0.936391
ukb_phase1to3_fmri_edge_dec21_2019_pheno249	Diabetes	Inverse variance weighted	2	0.0454622	0.202002	-0.350461	0.441385	1.04651	0.704363	1.55486	0.821934	0.936391
ukb_phase1to3_fmri_node_dec21_2019_pheno40	Diabetes	Inverse variance weighted	15	0.0217724	0.101348	-0.176869	0.220414	1.02201	0.837889	1.24659	0.829901	0.936391
ukb_phase1to3_fmri_node_dec21_2019_pheno68	Diabetes	Inverse variance weighted	11	0.0280755	0.141172	-0.248621	0.304772	1.02847	0.779876	1.35632	0.84236	0.936391
ukb_phase1to3_fmri_edge_dec21_2019_pheno1184	Diabetes	Inverse variance weighted	2	0.0198874	0.100517	-0.177127	0.216901	1.02009	0.837674	1.24222	0.843162	0.936391
ukb_phase1to3_fmri_node_dec21_2019_pheno74	Diabetes	Inverse variance weighted	5	-0.0144463	0.0783733	-0.168058	0.139165	0.985658	0.845305	1.14931	0.853757	0.936391
ukb_phase1to3_fmri_node_dec21_2019_pheno16	Diabetes	Inverse variance weighted	16	0.0160103	0.0893797	-0.159174	0.191194	1.01614	0.852848	1.21069	0.857838	0.936391
ukb_phase1to3_fmri_edge_dec21_2019_pheno151	Diabetes	Inverse variance weighted	2	0.0352762	0.235835	-0.426961	0.497513	1.03591	0.652489	1.64463	0.881096	0.936391
ukb_phase1to3_fmri_edge_dec21_2019_pheno942	Diabetes	Inverse variance weighted	3	-0.0190138	0.128012	-0.269918	0.231891	0.981166	0.763442	1.26098	0.881924	0.936391
ukb_phase1to3_fmri_node_dec21_2019_pheno1	Diabetes	Inverse variance weighted	16	0.0118817	0.0828253	-0.150456	0.174219	1.01195	0.860316	1.19032	0.88593	0.936391
ukb_phase1to3_fmri_node_dec21_2019_pheno27	Diabetes	Inverse variance weighted	3	0.0138723	0.100555	-0.183215	0.21096	1.01397	0.832589	1.23486	0.890273	0.936391
ukb_phase1to3_fmri_edge_dec21_2019_pheno1211	Diabetes	Inverse variance weighted	2	0.0153697	0.116882	-0.213718	0.244457	1.01549	0.807576	1.27693	0.895382	0.936391
ukb_phase1to3_fmri_edge_dec21_2019_pheno1221	Diabetes	Inverse variance weighted	2	0.0153697	0.116882	-0.213718	0.244457	1.01549	0.807576	1.27693	0.895382	0.936391
ukb_phase1to3_fmri_edge_dec21_2019_pheno1328	Diabetes	Inverse variance weighted	6	0.0138649	0.115278	-0.21208	0.239809	1.01396	0.8089	1.27101	0.904266	0.938518
ukb_phase1to3_fmri_node_dec21_2019_pheno76	Diabetes	Inverse variance weighted	4	-0.00404917	0.0838833	-0.16846	0.160362	0.995959	0.844965	1.17394	0.9615	0.985929
ukb_phase1to3_fmri_edge_dec21_2019_pheno1701	Diabetes	Inverse variance weighted	19	0.00137491	0.0357925	-0.0687785	0.0715283	1.00138	0.933533	1.07415	0.969358	0.985929
ukb_phase1to3_fmri_edge_dec21_2019_pheno869	Diabetes	Inverse variance weighted	5	-0.00313963	0.087989	-0.175598	0.169319	0.996865	0.838955	1.1845	0.971536	0.985929
ukb_phase1to3_fmri_node_dec21_2019_pheno45	Diabetes	Inverse variance weighted	10	0.00223431	0.150319	-0.292392	0.29686	1.00224	0.746476	1.34563	0.988141	0.990218
ukb_phase1to3_fmri_edge_dec21_2019_pheno767	Diabetes	Inverse variance weighted	2	0.00138187	0.112716	-0.219542	0.222305	1.00138	0.802887	1.24895	0.990218	0.990218
ukb_phase1to3_fmri_edge_dec21_2019_pheno1699	heart failure	Inverse variance weighted	22	-0.116543	0.050327	-0.215184	-0.017902	0.889992	0.806393	0.982257	0.0205739	0.976255
ukb_phase1to3_fmri_edge_dec21_2019_pheno1701	heart failure	Inverse variance weighted	19	0.101722	0.046667	0.0102548	0.19319	1.10708	1.01031	1.21311	0.0292764	0.976255
ukb_phase1to3_fmri_edge_dec21_2019_pheno1276	heart failure	Inverse variance weighted	7	-0.120738	0.0714164	-0.260714	0.0192385	0.886266	0.770501	1.01942	0.0909102	0.976255
ukb_phase1to3_fmri_node_dec21_2019_pheno62	heart failure	Inverse variance weighted	4	-0.130995	0.0807671	-0.289299	0.0273082	0.877222	0.748788	1.02768	0.104827	0.976255
ukb_phase1to3_fmri_edge_dec21_2019_pheno1189	heart failure	Inverse variance weighted	6	-0.130791	0.0834821	-0.294416	0.0328342	0.877401	0.744967	1.03338	0.117187	0.976255
ukb_phase1to3_fmri_edge_dec21_2019_pheno1363	heart failure	Inverse variance weighted	4	-0.170323	0.110399	-0.386705	0.0460594	0.843393	0.679291	1.04714	0.122881	0.976255
ukb_phase1to3_fmri_edge_dec21_2019_pheno593	heart failure	Inverse variance weighted	6	-0.0939312	0.067424	-0.226082	0.0382197	0.910345	0.797653	1.03896	0.163576	0.976255
ukb_phase1to3_fmri_node_dec21_2019_pheno13	heart failure	Inverse variance weighted	10	-0.0713756	0.0514062	-0.172132	0.0293806	0.931112	0.841868	1.02982	0.164996	0.976255
ukb_phase1to3_fmri_edge_dec21_2019_pheno1184	heart failure	Inverse variance weighted	2	-0.1627	0.117368	-0.392741	0.0673403	0.849846	0.675204	1.06966	0.165672	0.976255
ukb_phase1to3_fmri_edge_dec21_2019_pheno1382	heart failure	Inverse variance weighted	6	-0.106745	0.0772638	-0.258183	0.0446918	0.898754	0.772454	1.04571	0.167104	0.976255
ukb_phase1to3_fmri_node_dec21_2019_pheno46	heart failure	Inverse variance weighted	12	-0.0778308	0.0574701	-0.190472	0.0348105	0.925121	0.826569	1.03542	0.175646	0.976255
ukb_phase1to3_fmri_edge_dec21_2019_pheno918	heart failure	Inverse variance weighted	3	-0.318682	0.240026	-0.789134	0.15177	0.727107	0.454238	1.16389	0.184279	0.976255
ukb_phase1to3_fmri_edge_dec21_2019_pheno942	heart failure	Inverse variance weighted	3	0.124059	0.093891	-0.0599675	0.308085	1.13208	0.941795	1.36082	0.186399	0.976255
ukb_phase1to3_fmri_node_dec21_2019_pheno72	heart failure	Inverse variance weighted	5	-0.114897	0.0879593	-0.287297	0.0575029	0.891458	0.750289	1.05919	0.191466	0.976255
ukb_phase1to3_fmri_node_dec21_2019_pheno76	heart failure	Inverse variance weighted	4	0.166562	0.13094	-0.0900797	0.423204	1.18124	0.913858	1.52685	0.203354	0.976255
ukb_phase1to3_fmri_edge_dec21_2019_pheno1122	heart failure	Inverse variance weighted	7	-0.120732	0.0966571	-0.31018	0.0687153	0.886271	0.733315	1.07113	0.211635	0.976255
ukb_phase1to3_fmri_node_dec21_2019_pheno59	heart failure	Inverse variance weighted	7	0.0905699	0.0726435	-0.0518114	0.232951	1.0948	0.949508	1.26232	0.212481	0.976255
ukb_phase1to3_fmri_edge_dec21_2019_pheno1343	heart failure	Inverse variance weighted	5	0.13226	0.10672	-0.0769101	0.34143	1.14141	0.925973	1.40696	0.215225	0.976255
ukb_phase1to3_fmri_edge_dec21_2019_pheno590	heart failure	Inverse variance weighted	7	0.0804078	0.0659865	-0.0489257	0.209741	1.08373	0.952252	1.23336	0.223015	0.976255
ukb_phase1to3_fmri_node_dec21_2019_pheno36	heart failure	Inverse variance weighted	12	-0.0631165	0.0519397	-0.164918	0.0386852	0.938834	0.847963	1.03944	0.224294	0.976255
ukb_phase1to3_fmri_edge_dec21_2019_pheno1167	heart failure	Inverse variance weighted	3	0.125115	0.104878	-0.0804469	0.330676	1.13328	0.922704	1.39191	0.232889	0.976255
ukb_phase1to3_fmri_node_dec21_2019_pheno19	heart failure	Inverse variance weighted	2	0.405794	0.343026	-0.266537	1.07813	1.50049	0.766028	2.93916	0.236816	0.976255
ukb_phase1to3_fmri_node_dec21_2019_pheno49	heart failure	Inverse variance weighted	10	-0.0559816	0.048144	-0.150344	0.0383807	0.945557	0.860412	1.03913	0.244913	0.976255
ukb_phase1to3_fmri_node_dec21_2019_pheno40	heart failure	Inverse variance weighted	15	0.0692049	0.0602852	-0.0489541	0.187364	1.07166	0.952225	1.20607	0.250986	0.976255
ukb_phase1to3_fmri_edge_dec21_2019_pheno767	heart failure	Inverse variance weighted	2	0.146916	0.131793	-0.111398	0.405229	1.15826	0.894583	1.49965	0.264958	0.976255
ukb_phase1to3_fmri_node_dec21_2019_pheno24	heart failure	Inverse variance weighted	8	0.108883	0.101403	-0.0898673	0.307632	1.11503	0.914052	1.3602	0.28293	0.976255
ukb_phase1to3_fmri_node_dec21_2019_pheno30	heart failure	Inverse variance weighted	8	-0.0697722	0.066262	-0.199646	0.0601014	0.932606	0.819021	1.06194	0.292353	0.976255
ukb_phase1to3_fmri_node_dec21_2019_pheno26	heart failure	Inverse variance weighted	8	0.116827	0.113236	-0.105115	0.338769	1.12392	0.900221	1.40322	0.302207	0.976255
ukb_phase1to3_fmri_node_dec21_2019_pheno37	heart failure	Inverse variance weighted	2	0.442505	0.430903	-0.402066	1.28708	1.5566	0.668937	3.62218	0.304457	0.976255
ukb_phase1to3_fmri_edge_dec21_2019_pheno674	heart failure	Inverse variance weighted	4	-0.0834445	0.0828041	-0.245741	0.0788516	0.919942	0.782125	1.08204	0.313582	0.976255
ukb_phase1to3_fmri_node_dec21_2019_pheno43	heart failure	Inverse variance weighted	10	-0.0501728	0.0499943	-0.148162	0.0478161	0.951065	0.862292	1.04898	0.315586	0.976255
ukb_phase1to3_fmri_edge_dec21_2019_pheno1302	heart failure	Inverse variance weighted	6	-0.0828696	0.0826246	-0.244814	0.0790747	0.920471	0.78285	1.08229	0.315878	0.976255
ukb_phase1to3_fmri_node_dec21_2019_pheno61	heart failure	Inverse variance weighted	11	-0.0489711	0.0490756	-0.145159	0.047217	0.952209	0.864885	1.04835	0.318342	0.976255
ukb_phase1to3_fmri_edge_dec21_2019_pheno249	heart failure	Inverse variance weighted	2	-0.10047	0.107039	-0.310265	0.109326	0.904413	0.733253	1.11553	0.347921	0.976255
ukb_phase1to3_fmri_edge_dec21_2019_pheno609	heart failure	Inverse variance weighted	5	0.0992134	0.107062	-0.110629	0.309055	1.1043	0.895271	1.36214	0.354088	0.976255
ukb_phase1to3_fmri_node_dec21_2019_pheno67	heart failure	Inverse variance weighted	10	0.0836173	0.090549	-0.0938587	0.261093	1.08721	0.910411	1.29835	0.355774	0.976255
ukb_phase1to3_fmri_edge_dec21_2019_pheno1250	heart failure	Inverse variance weighted	9	-0.0574948	0.0623625	-0.179725	0.0647357	0.944127	0.8355	1.06688	0.356557	0.976255
ukb_phase1to3_fmri_node_dec21_2019_pheno66	heart failure	Inverse variance weighted	11	-0.0452038	0.0498973	-0.143003	0.0525949	0.955803	0.866752	1.054	0.36497	0.976255
ukb_phase1to3_fmri_edge_dec21_2019_pheno1211	heart failure	Inverse variance weighted	2	0.0991204	0.110043	-0.116565	0.314806	1.1042	0.889972	1.36999	0.367727	0.976255
ukb_phase1to3_fmri_edge_dec21_2019_pheno1183	heart failure	Inverse variance weighted	3	-0.0890801	0.100734	-0.286519	0.108359	0.914772	0.750873	1.11445	0.376529	0.976255
ukb_phase1to3_fmri_edge_dec21_2019_pheno146	heart failure	Inverse variance weighted	3	-0.107678	0.124627	-0.351946	0.136591	0.897917	0.703318	1.14636	0.387587	0.976255
ukb_phase1to3_fmri_node_dec21_2019_pheno7	heart failure	Inverse variance weighted	13	0.0486022	0.0574723	-0.0640435	0.161248	1.0498	0.937964	1.17498	0.397741	0.976255
ukb_phase1to3_fmri_node_dec21_2019_pheno42	heart failure	Inverse variance weighted	10	-0.0534573	0.0637083	-0.178326	0.071411	0.947946	0.83667	1.07402	0.401416	0.976255
ukb_phase1to3_fmri_node_dec21_2019_pheno50	heart failure	Inverse variance weighted	9	-0.0496892	0.0600889	-0.167463	0.068085	0.951525	0.845808	1.07046	0.408278	0.976255
ukb_phase1to3_fmri_edge_dec21_2019_pheno1059	heart failure	Inverse variance weighted	3	0.0855778	0.107431	-0.124987	0.296143	1.08935	0.882508	1.34466	0.425693	0.976255
ukb_phase1to3_fmri_node_dec21_2019_pheno27	heart failure	Inverse variance weighted	3	-0.0934984	0.117397	-0.323596	0.136599	0.910739	0.723543	1.14637	0.425781	0.976255
ukb_phase1to3_fmri_edge_dec21_2019_pheno1317	heart failure	Inverse variance weighted	2	-0.0939691	0.118456	-0.326143	0.138204	0.910311	0.721702	1.14821	0.427613	0.976255
ukb_phase1to3_fmri_node_dec21_2019_pheno6	heart failure	Inverse variance weighted	15	0.0482653	0.0630049	-0.0752243	0.171755	1.04945	0.927535	1.18739	0.443643	0.976255
ukb_phase1to3_fmri_node_dec21_2019_pheno22	heart failure	Inverse variance weighted	6	-0.0682487	0.0903645	-0.245363	0.108866	0.934028	0.78242	1.11501	0.450093	0.976255
ukb_phase1to3_fmri_edge_dec21_2019_pheno405	heart failure	Inverse variance weighted	2	-0.207416	0.274659	-0.745749	0.330916	0.812681	0.474379	1.39224	0.450143	0.976255
ukb_phase1to3_fmri_node_dec21_2019_pheno38	heart failure	Inverse variance weighted	8	-0.0740449	0.098056	-0.266235	0.118145	0.92863	0.766259	1.12541	0.450172	0.976255
ukb_phase1to3_fmri_node_dec21_2019_pheno70	heart failure	Inverse variance weighted	9	0.0747341	0.0992117	-0.119721	0.269189	1.0776	0.887168	1.3089	0.451282	0.976255
ukb_phase1to3_fmri_node_dec21_2019_pheno34	heart failure	Inverse variance weighted	12	-0.0453607	0.0603578	-0.163662	0.0729407	0.955653	0.849029	1.07567	0.452334	0.976255
ukb_phase1to3_fmri_edge_dec21_2019_pheno1175	heart failure	Inverse variance weighted	2	0.114337	0.153267	-0.186067	0.414741	1.12113	0.830218	1.51398	0.455668	0.976255
ukb_phase1to3_fmri_node_dec21_2019_pheno39	heart failure	Inverse variance weighted	16	-0.0378286	0.0515065	-0.138781	0.0631242	0.962878	0.870418	1.06516	0.462679	0.976255
ukb_phase1to3_fmri_edge_dec21_2019_pheno867	heart failure	Inverse variance weighted	3	-0.0544123	0.0751656	-0.201737	0.0929122	0.947042	0.81731	1.09737	0.469128	0.976255
ukb_phase1to3_fmri_edge_dec21_2019_pheno1698	heart failure	Inverse variance weighted	24	-0.0224391	0.0310318	-0.0832614	0.0383831	0.977811	0.920111	1.03913	0.469618	0.976255
ukb_phase1to3_fmri_node_dec21_2019_pheno20	heart failure	Inverse variance weighted	15	0.0395971	0.055615	-0.0694084	0.148603	1.04039	0.932946	1.16021	0.476474	0.976255
ukb_phase1to3_fmri_node_dec21_2019_pheno63	heart failure	Inverse variance weighted	8	0.0858908	0.1225	-0.154208	0.32599	1.08969	0.857094	1.3854	0.483208	0.976255
ukb_phase1to3_fmri_node_dec21_2019_pheno29	heart failure	Inverse variance weighted	5	0.120467	0.171817	-0.216294	0.457228	1.12802	0.805499	1.57969	0.483217	0.976255
ukb_phase1to3_fmri_edge_dec21_2019_pheno1141	heart failure	Inverse variance weighted	2	-0.0872319	0.125288	-0.332797	0.158333	0.916465	0.716916	1.17156	0.486272	0.976255
ukb_phase1to3_fmri_node_dec21_2019_pheno33	heart failure	Inverse variance weighted	12	0.0575862	0.0832136	-0.105512	0.220685	1.05928	0.899863	1.24693	0.488919	0.976255
ukb_phase1to3_fmri_node_dec21_2019_pheno16	heart failure	Inverse variance weighted	16	0.0367379	0.0533416	-0.0678116	0.141287	1.03742	0.934437	1.15176	0.490994	0.976255
ukb_phase1to3_fmri_edge_dec21_2019_pheno103	heart failure	Inverse variance weighted	2	-0.0511989	0.0759696	-0.200099	0.0977015	0.95009	0.818649	1.10263	0.50035	0.976255
ukb_phase1to3_fmri_node_dec21_2019_pheno10	heart failure	Inverse variance weighted	7	-0.0404095	0.0608504	-0.159676	0.0788573	0.960396	0.85242	1.08205	0.50664	0.976255
ukb_phase1to3_fmri_edge_dec21_2019_pheno1256	heart failure	Inverse variance weighted	6	0.0461978	0.0708815	-0.09273	0.185126	1.04728	0.91144	1.20337	0.514556	0.976255
ukb_phase1to3_fmri_node_dec21_2019_pheno12	heart failure	Inverse variance weighted	8	-0.0321926	0.050726	-0.131616	0.0672304	0.96832	0.876678	1.06954	0.525665	0.976255
ukb_phase1to3_fmri_edge_dec21_2019_pheno1273	heart failure	Inverse variance weighted	3	-0.0675145	0.111176	-0.285419	0.15039	0.934714	0.751699	1.16229	0.543667	0.976255
ukb_phase1to3_fmri_node_dec21_2019_pheno35	heart failure	Inverse variance weighted	6	0.0920694	0.152281	-0.206402	0.390541	1.09644	0.813506	1.47778	0.545444	0.976255
ukb_phase1to3_fmri_edge_dec21_2019_pheno1309	heart failure	Inverse variance weighted	5	-0.0461252	0.0777203	-0.198457	0.106207	0.954922	0.819995	1.11205	0.552862	0.976255
ukb_phase1to3_fmri_edge_dec21_2019_pheno1137	heart failure	Inverse variance weighted	7	0.046856	0.0792405	-0.108455	0.202167	1.04797	0.897219	1.22405	0.55431	0.976255
ukb_phase1to3_fmri_edge_dec21_2019_pheno869	heart failure	Inverse variance weighted	5	0.0390156	0.0661151	-0.09057	0.168601	1.03979	0.91341	1.18365	0.555113	0.976255
ukb_phase1to3_fmri_node_dec21_2019_pheno18	heart failure	Inverse variance weighted	15	-0.0257773	0.0437997	-0.111625	0.0600701	0.974552	0.89438	1.06191	0.556179	0.976255
ukb_phase1to3_fmri_node_dec21_2019_pheno52	heart failure	Inverse variance weighted	9	0.0591344	0.101379	-0.139568	0.257837	1.06092	0.869734	1.29413	0.55969	0.976255
ukb_phase1to3_fmri_node_dec21_2019_pheno75	heart failure	Inverse variance weighted	4	-0.051015	0.090209	-0.227825	0.125795	0.950264	0.796264	1.13405	0.57172	0.976255
ukb_phase1to3_fmri_node_dec21_2019_pheno17	heart failure	Inverse variance weighted	9	-0.0307102	0.0544574	-0.137447	0.0760263	0.969757	0.871581	1.07899	0.572801	0.976255
ukb_phase1to3_fmri_node_dec21_2019_pheno58	heart failure	Inverse variance weighted	14	0.0249652	0.0450518	-0.0633364	0.113267	1.02528	0.938628	1.11993	0.57948	0.976255
ukb_phase1to3_fmri_node_dec21_2019_pheno8	heart failure	Inverse variance weighted	7	0.0784722	0.142622	-0.201066	0.358011	1.08163	0.817858	1.43048	0.582174	0.976255
ukb_phase1to3_fmri_edge_dec21_2019_pheno1328	heart failure	Inverse variance weighted	6	-0.0414507	0.0765281	-0.191446	0.108544	0.959397	0.825764	1.11465	0.588066	0.976255
ukb_phase1to3_fmri_edge_dec21_2019_pheno1697	heart failure	Inverse variance weighted	36	0.0209447	0.0389604	-0.0554177	0.0973071	1.02117	0.94609	1.1022	0.590861	0.976255
ukb_phase1to3_fmri_node_dec21_2019_pheno51	heart failure	Inverse variance weighted	5	-0.036891	0.0696457	-0.173396	0.0996145	0.963781	0.840804	1.10474	0.596323	0.976255
ukb_phase1to3_fmri_node_dec21_2019_pheno54	heart failure	Inverse variance weighted	11	-0.0267803	0.0507758	-0.126301	0.0727403	0.973575	0.88135	1.07545	0.5979	0.976255
ukb_phase1to3_fmri_node_dec21_2019_pheno2	heart failure	Inverse variance weighted	11	0.0486162	0.0926057	-0.132891	0.230123	1.04982	0.875561	1.25876	0.599596	0.976255
ukb_phase1to3_fmri_node_dec21_2019_pheno3	heart failure	Inverse variance weighted	14	0.0296664	0.0574946	-0.083023	0.142356	1.03011	0.92033	1.15299	0.605865	0.976255
ukb_phase1to3_fmri_node_dec21_2019_pheno4	heart failure	Inverse variance weighted	10	0.0488575	0.0973488	-0.141946	0.239661	1.05007	0.867668	1.27082	0.615751	0.976255
ukb_phase1to3_fmri_node_dec21_2019_pheno5	heart failure	Inverse variance weighted	12	0.0330303	0.0674958	-0.0992614	0.165322	1.03358	0.905506	1.17977	0.624581	0.976255
ukb_phase1to3_fmri_edge_dec21_2019_pheno705	heart failure	Inverse variance weighted	2	0.0577325	0.121942	-0.181273	0.296739	1.05943	0.834207	1.34546	0.635897	0.976255
ukb_phase1to3_fmri_node_dec21_2019_pheno44	heart failure	Inverse variance weighted	8	0.0267109	0.0585702	-0.0880866	0.141508	1.02707	0.915682	1.15201	0.648355	0.976255
ukb_phase1to3_fmri_edge_dec21_2019_pheno1270	heart failure	Inverse variance weighted	2	-0.0517208	0.11761	-0.282236	0.178795	0.949594	0.754096	1.19578	0.660107	0.976255
ukb_phase1to3_fmri_edge_dec21_2019_pheno606	heart failure	Inverse variance weighted	2	0.0555971	0.128055	-0.19539	0.306585	1.05717	0.822514	1.35878	0.664168	0.976255
ukb_phase1to3_fmri_node_dec21_2019_pheno32	heart failure	Inverse variance weighted	13	0.0303093	0.072316	-0.11143	0.172049	1.03077	0.894554	1.18774	0.675126	0.976255
ukb_phase1to3_fmri_node_dec21_2019_pheno15	heart failure	Inverse variance weighted	6	0.0295588	0.0710616	-0.109722	0.168839	1.03	0.896083	1.18393	0.677438	0.976255
ukb_phase1to3_fmri_edge_dec21_2019_pheno1300	heart failure	Inverse variance weighted	3	0.0356101	0.0859958	-0.132942	0.204162	1.03625	0.875516	1.2265	0.678808	0.976255
ukb_phase1to3_fmri_node_dec21_2019_pheno53	heart failure	Inverse variance weighted	7	-0.0329412	0.0807739	-0.191258	0.125376	0.967595	0.825919	1.13357	0.683406	0.976255
ukb_phase1to3_fmri_edge_dec21_2019_pheno824	heart failure	Inverse variance weighted	4	0.0315401	0.0776042	-0.120564	0.183644	1.03204	0.88642	1.20159	0.684432	0.976255
ukb_phase1to3_fmri_edge_dec21_2019_pheno956	heart failure	Inverse variance weighted	3	-0.0331543	0.085834	-0.201389	0.13508	0.967389	0.817594	1.14463	0.699303	0.976255
ukb_phase1to3_fmri_edge_dec21_2019_pheno574	heart failure	Inverse variance weighted	2	0.0525177	0.137156	-0.216308	0.321344	1.05392	0.805487	1.37898	0.701791	0.976255
ukb_phase1to3_fmri_node_dec21_2019_pheno31	heart failure	Inverse variance weighted	12	0.0310659	0.0836681	-0.132924	0.195055	1.03155	0.875532	1.21538	0.710414	0.976255
ukb_phase1to3_fmri_node_dec21_2019_pheno47	heart failure	Inverse variance weighted	15	0.0249971	0.068158	-0.108593	0.158587	1.02531	0.897096	1.17185	0.713804	0.976255
ukb_phase1to3_fmri_edge_dec21_2019_pheno232	heart failure	Inverse variance weighted	5	-0.0509617	0.141844	-0.328975	0.227052	0.950315	0.719661	1.25489	0.719385	0.976255
ukb_phase1to3_fmri_node_dec21_2019_pheno9	heart failure	Inverse variance weighted	15	0.0214548	0.0598683	-0.0958871	0.138797	1.02169	0.908567	1.14889	0.720069	0.976255
ukb_phase1to3_fmri_node_dec21_2019_pheno1	heart failure	Inverse variance weighted	16	0.01644	0.046068	-0.0738534	0.106733	1.01658	0.928808	1.11264	0.721195	0.976255
ukb_phase1to3_fmri_node_dec21_2019_pheno28	heart failure	Inverse variance weighted	11	-0.0189188	0.0532828	-0.123353	0.0855156	0.981259	0.883951	1.08928	0.722542	0.976255
ukb_phase1to3_fmri_edge_dec21_2019_pheno815	heart failure	Inverse variance weighted	4	-0.0336053	0.0975654	-0.224833	0.157623	0.966953	0.798649	1.17072	0.730516	0.976255
ukb_phase1to3_fmri_edge_dec21_2019_pheno1293	heart failure	Inverse variance weighted	4	-0.0323016	0.0999138	-0.228133	0.16353	0.968215	0.796019	1.17766	0.746472	0.976255
ukb_phase1to3_fmri_edge_dec21_2019_pheno1296	heart failure	Inverse variance weighted	4	-0.0262671	0.0827062	-0.188371	0.135837	0.974075	0.828307	1.1455	0.750792	0.976255
ukb_phase1to3_fmri_node_dec21_2019_pheno69	heart failure	Inverse variance weighted	10	0.0260071	0.0819942	-0.134702	0.186716	1.02635	0.873977	1.20528	0.751106	0.976255
ukb_phase1to3_fmri_node_dec21_2019_pheno57	heart failure	Inverse variance weighted	11	0.023793	0.0762974	-0.12575	0.173336	1.02408	0.881835	1.18927	0.755157	0.976255
ukb_phase1to3_fmri_edge_dec21_2019_pheno65	heart failure	Inverse variance weighted	2	0.0249177	0.0815984	-0.135015	0.184851	1.02523	0.873703	1.20304	0.760084	0.976255
ukb_phase1to3_fmri_node_dec21_2019_pheno64	heart failure	Inverse variance weighted	4	-0.027605	0.0982112	-0.220099	0.164889	0.972773	0.802439	1.17926	0.778651	0.983915
ukb_phase1to3_fmri_edge_dec21_2019_pheno1260	heart failure	Inverse variance weighted	9	0.020605	0.0799236	-0.136045	0.177255	1.02082	0.872803	1.19394	0.796555	0.983915
ukb_phase1to3_fmri_edge_dec21_2019_pheno1221	heart failure	Inverse variance weighted	2	0.0280797	0.110543	-0.188585	0.244745	1.02848	0.82813	1.27729	0.799484	0.983915
ukb_phase1to3_fmri_node_dec21_2019_pheno74	heart failure	Inverse variance weighted	5	0.0209198	0.0851133	-0.145902	0.187742	1.02114	0.864242	1.20652	0.805847	0.983915
ukb_phase1to3_fmri_edge_dec21_2019_pheno597	heart failure	Inverse variance weighted	13	-0.0146299	0.060401	-0.133016	0.103756	0.985477	0.875451	1.10933	0.808615	0.983915
ukb_phase1to3_fmri_node_dec21_2019_pheno68	heart failure	Inverse variance weighted	11	0.0188225	0.0844133	-0.146627	0.184273	1.019	0.863616	1.20234	0.823551	0.983915
ukb_phase1to3_fmri_edge_dec21_2019_pheno1134	heart failure	Inverse variance weighted	3	-0.0491677	0.223486	-0.487201	0.388865	0.952021	0.614344	1.47531	0.825869	0.983915
ukb_phase1to3_fmri_node_dec21_2019_pheno41	heart failure	Inverse variance weighted	10	-0.0140335	0.0640062	-0.139486	0.111419	0.986065	0.869806	1.11786	0.826454	0.983915
ukb_phase1to3_fmri_node_dec21_2019_pheno55	heart failure	Inverse variance weighted	8	0.0246662	0.114408	-0.199573	0.248905	1.02497	0.819081	1.28262	0.8293	0.983915
ukb_phase1to3_fmri_edge_dec21_2019_pheno1142	heart failure	Inverse variance weighted	5	0.0155199	0.0794862	-0.140273	0.171313	1.01564	0.869121	1.18686	0.845195	0.987145
ukb_phase1to3_fmri_node_dec21_2019_pheno60	heart failure	Inverse variance weighted	7	0.0206526	0.118389	-0.21139	0.252695	1.02087	0.809458	1.28749	0.861514	0.987145
ukb_phase1to3_fmri_edge_dec21_2019_pheno810	heart failure	Inverse variance weighted	3	0.0265115	0.164738	-0.296374	0.349397	1.02687	0.743509	1.41821	0.872147	0.987145
ukb_phase1to3_fmri_edge_dec21_2019_pheno151	heart failure	Inverse variance weighted	2	0.0227151	0.145317	-0.262107	0.307537	1.02298	0.769429	1.36007	0.875786	0.987145
ukb_phase1to3_fmri_edge_dec21_2019_pheno303	heart failure	Inverse variance weighted	2	0.0182239	0.141199	-0.258526	0.294974	1.01839	0.772189	1.34309	0.897306	0.987145
ukb_phase1to3_fmri_node_dec21_2019_pheno71	heart failure	Inverse variance weighted	4	0.0114775	0.0892137	-0.163381	0.186336	1.01154	0.849267	1.20483	0.897633	0.987145
ukb_phase1to3_fmri_node_dec21_2019_pheno23	heart failure	Inverse variance weighted	12	-0.00542153	0.0435504	-0.0907803	0.0799372	0.994593	0.913218	1.08322	0.900928	0.987145
ukb_phase1to3_fmri_node_dec21_2019_pheno11	heart failure	Inverse variance weighted	6	0.00798403	0.0745544	-0.138143	0.154111	1.00802	0.870974	1.16662	0.914718	0.987145
ukb_phase1to3_fmri_node_dec21_2019_pheno14	heart failure	Inverse variance weighted	15	-0.00495148	0.0464604	-0.0960139	0.086111	0.995061	0.908451	1.08993	0.915127	0.987145
ukb_phase1to3_fmri_edge_dec21_2019_pheno1375	heart failure	Inverse variance weighted	9	0.0071718	0.0704993	-0.131007	0.14535	1.0072	0.877212	1.15644	0.918972	0.987145
ukb_phase1to3_fmri_node_dec21_2019_pheno73	heart failure	Inverse variance weighted	5	0.0113992	0.126374	-0.236294	0.259093	1.01146	0.789548	1.29575	0.928127	0.987145
ukb_phase1to3_fmri_node_dec21_2019_pheno48	heart failure	Inverse variance weighted	14	-0.00399747	0.0455327	-0.0932415	0.0852466	0.996011	0.910973	1.08899	0.930041	0.987145
ukb_phase1to3_fmri_node_dec21_2019_pheno25	heart failure	Inverse variance weighted	6	-0.00759604	0.0886876	-0.181424	0.166232	0.992433	0.834082	1.18085	0.931745	0.987145
ukb_phase1to3_fmri_edge_dec21_2019_pheno1269	heart failure	Inverse variance weighted	3	-0.00796781	0.102048	-0.207982	0.192046	0.992064	0.812222	1.21173	0.937765	0.987145
ukb_phase1to3_fmri_edge_dec21_2019_pheno1161	heart failure	Inverse variance weighted	10	0.00412036	0.068307	-0.129761	0.138002	1.00413	0.878305	1.14798	0.9519	0.987145
ukb_phase1to3_fmri_node_dec21_2019_pheno21	heart failure	Inverse variance weighted	13	0.00378759	0.0717008	-0.136746	0.144321	1.00379	0.872192	1.15526	0.957871	0.987145
ukb_phase1to3_fmri_node_dec21_2019_pheno65	heart failure	Inverse variance weighted	11	-0.00240956	0.0502496	-0.100899	0.0960796	0.997593	0.904025	1.10085	0.961755	0.987145
ukb_phase1to3_fmri_edge_dec21_2019_pheno816	heart failure	Inverse variance weighted	3	-0.00534147	0.146209	-0.291912	0.281229	0.994673	0.746834	1.32476	0.970857	0.987145
ukb_phase1to3_fmri_edge_dec21_2019_pheno1171	heart failure	Inverse variance weighted	6	0.00242547	0.0989127	-0.191443	0.196294	1.00243	0.825766	1.21689	0.980437	0.987145
ukb_phase1to3_fmri_edge_dec21_2019_pheno601	heart failure	Inverse variance weighted	3	-0.00203257	0.0959339	-0.190063	0.185998	0.997969	0.826907	1.20442	0.983096	0.987145
ukb_phase1to3_fmri_node_dec21_2019_pheno56	heart failure	Inverse variance weighted	14	-0.0008586	0.0484043	-0.095731	0.0940138	0.999142	0.908708	1.09857	0.985848	0.987145
ukb_phase1to3_fmri_node_dec21_2019_pheno45	heart failure	Inverse variance weighted	10	0.00145666	0.0904048	-0.175737	0.17865	1.00146	0.838839	1.1956	0.987145	0.987145
ukb_phase1to3_fmri_edge_dec21_2019_pheno103	Hypertrophic cardiomyopathy	Inverse variance weighted	2	-0.344444	0.839441	-1.98975	1.30086	0.708614	0.13673	3.67246	0.681568	0.99469
ukb_phase1to3_fmri_edge_dec21_2019_pheno1059	Hypertrophic cardiomyopathy	Inverse variance weighted	3	0.0920234	0.805265	-1.4863	1.67034	1.09639	0.226209	5.31399	0.909018	0.99469
ukb_phase1to3_fmri_edge_dec21_2019_pheno1122	Hypertrophic cardiomyopathy	Inverse variance weighted	7	-0.235858	0.425238	-1.06932	0.597608	0.789893	0.34324	1.81777	0.579134	0.988529
ukb_phase1to3_fmri_edge_dec21_2019_pheno1134	Hypertrophic cardiomyopathy	Inverse variance weighted	3	0.99306	0.698003	-0.375026	2.36115	2.69948	0.687271	10.6031	0.154819	0.982948
ukb_phase1to3_fmri_edge_dec21_2019_pheno1137	Hypertrophic cardiomyopathy	Inverse variance weighted	7	0.157705	0.456497	-0.737029	1.05244	1.17082	0.478533	2.86463	0.729743	0.99469
ukb_phase1to3_fmri_edge_dec21_2019_pheno1141	Hypertrophic cardiomyopathy	Inverse variance weighted	2	-0.052151	1.52136	-3.03402	2.92972	0.949186	0.0481219	18.7223	0.972655	0.99469
ukb_phase1to3_fmri_edge_dec21_2019_pheno1142	Hypertrophic cardiomyopathy	Inverse variance weighted	5	-0.787584	0.554186	-1.87379	0.29862	0.454943	0.153541	1.348	0.155272	0.982948
ukb_phase1to3_fmri_edge_dec21_2019_pheno1161	Hypertrophic cardiomyopathy	Inverse variance weighted	10	-0.390597	0.458237	-1.28874	0.507548	0.676653	0.275617	1.66121	0.393997	0.982948
ukb_phase1to3_fmri_edge_dec21_2019_pheno1167	Hypertrophic cardiomyopathy	Inverse variance weighted	3	-0.901772	0.760352	-2.39206	0.588518	0.40585	0.091441	1.80132	0.235625	0.982948
ukb_phase1to3_fmri_edge_dec21_2019_pheno1171	Hypertrophic cardiomyopathy	Inverse variance weighted	6	-0.240182	0.572409	-1.3621	0.88174	0.786485	0.256121	2.4151	0.674779	0.99469
ukb_phase1to3_fmri_edge_dec21_2019_pheno1175	Hypertrophic cardiomyopathy	Inverse variance weighted	2	2.04947	1.01836	0.053476	4.04546	7.76375	1.05493	57.1372	0.044166	0.870702
ukb_phase1to3_fmri_edge_dec21_2019_pheno1183	Hypertrophic cardiomyopathy	Inverse variance weighted	3	1.43481	0.832183	-0.196269	3.06589	4.19885	0.821791	21.4535	0.0846805	0.973825
ukb_phase1to3_fmri_edge_dec21_2019_pheno1184	Hypertrophic cardiomyopathy	Inverse variance weighted	2	1.13571	1.62402	-2.04737	4.31879	3.11339	0.129074	75.0976	0.484351	0.982948
ukb_phase1to3_fmri_edge_dec21_2019_pheno1189	Hypertrophic cardiomyopathy	Inverse variance weighted	6	0.683795	0.517117	-0.329754	1.69734	1.98138	0.719101	5.45943	0.186061	0.982948
ukb_phase1to3_fmri_edge_dec21_2019_pheno1211	Hypertrophic cardiomyopathy	Inverse variance weighted	2	0.580484	0.725252	-0.84101	2.00198	1.7869	0.431275	7.40369	0.423485	0.982948
ukb_phase1to3_fmri_edge_dec21_2019_pheno1221	Hypertrophic cardiomyopathy	Inverse variance weighted	2	0.658915	0.936887	-1.17738	2.49521	1.93269	0.308083	12.1243	0.481868	0.982948
ukb_phase1to3_fmri_edge_dec21_2019_pheno1250	Hypertrophic cardiomyopathy	Inverse variance weighted	9	-0.293599	0.411998	-1.10111	0.513916	0.745575	0.3325	1.67183	0.476078	0.982948
ukb_phase1to3_fmri_edge_dec21_2019_pheno1256	Hypertrophic cardiomyopathy	Inverse variance weighted	6	-0.243863	0.467313	-1.1598	0.67207	0.783595	0.31355	1.95829	0.601781	0.988529
ukb_phase1to3_fmri_edge_dec21_2019_pheno1260	Hypertrophic cardiomyopathy	Inverse variance weighted	9	0.18978	0.434328	-0.661502	1.04106	1.20898	0.516075	2.83222	0.662147	0.99469
ukb_phase1to3_fmri_edge_dec21_2019_pheno1269	Hypertrophic cardiomyopathy	Inverse variance weighted	3	0.483717	0.674292	-0.837896	1.80533	1.62209	0.43262	6.08198	0.473146	0.982948
ukb_phase1to3_fmri_edge_dec21_2019_pheno1270	Hypertrophic cardiomyopathy	Inverse variance weighted	2	-0.0840157	0.775984	-1.60494	1.43691	0.919417	0.200901	4.20769	0.913782	0.99469
ukb_phase1to3_fmri_edge_dec21_2019_pheno1273	Hypertrophic cardiomyopathy	Inverse variance weighted	3	-0.00343466	1.25894	-2.47096	2.46409	0.996571	0.0845034	11.7528	0.997823	0.997823
ukb_phase1to3_fmri_edge_dec21_2019_pheno1276	Hypertrophic cardiomyopathy	Inverse variance weighted	7	-0.0309436	0.471453	-0.954991	0.893104	0.96953	0.384816	2.4427	0.947669	0.99469
ukb_phase1to3_fmri_edge_dec21_2019_pheno1293	Hypertrophic cardiomyopathy	Inverse variance weighted	4	0.096232	0.528056	-0.938758	1.13122	1.10101	0.391113	3.09944	0.855396	0.99469
ukb_phase1to3_fmri_edge_dec21_2019_pheno1296	Hypertrophic cardiomyopathy	Inverse variance weighted	4	-0.766864	0.545673	-1.83638	0.302656	0.464468	0.159393	1.35345	0.159916	0.982948
ukb_phase1to3_fmri_edge_dec21_2019_pheno1300	Hypertrophic cardiomyopathy	Inverse variance weighted	3	-0.762524	0.81801	-2.36582	0.840776	0.466487	0.0938719	2.31816	0.351249	0.982948
ukb_phase1to3_fmri_edge_dec21_2019_pheno1302	Hypertrophic cardiomyopathy	Inverse variance weighted	6	-0.731505	0.545564	-1.80081	0.337802	0.481184	0.165165	1.40186	0.179978	0.982948
ukb_phase1to3_fmri_edge_dec21_2019_pheno1309	Hypertrophic cardiomyopathy	Inverse variance weighted	5	0.821536	0.525965	-0.209355	1.85243	2.27399	0.811107	6.37528	0.118297	0.982948
ukb_phase1to3_fmri_edge_dec21_2019_pheno1317	Hypertrophic cardiomyopathy	Inverse variance weighted	2	0.316306	0.912514	-1.47222	2.10483	1.37205	0.229415	8.20574	0.728868	0.99469
ukb_phase1to3_fmri_edge_dec21_2019_pheno1328	Hypertrophic cardiomyopathy	Inverse variance weighted	6	-0.123708	0.504617	-1.11276	0.865342	0.883637	0.328651	2.37582	0.806338	0.99469
ukb_phase1to3_fmri_edge_dec21_2019_pheno1343	Hypertrophic cardiomyopathy	Inverse variance weighted	5	0.894306	0.704008	-0.485549	2.27416	2.44564	0.61536	9.71976	0.203975	0.982948
ukb_phase1to3_fmri_edge_dec21_2019_pheno1363	Hypertrophic cardiomyopathy	Inverse variance weighted	4	-0.352105	0.572459	-1.47412	0.769914	0.703206	0.228979	2.15958	0.538505	0.988529
ukb_phase1to3_fmri_edge_dec21_2019_pheno1375	Hypertrophic cardiomyopathy	Inverse variance weighted	9	-1.0427	0.449467	-1.92365	-0.161742	0.352503	0.146073	0.85066	0.0203488	0.870702
ukb_phase1to3_fmri_edge_dec21_2019_pheno1382	Hypertrophic cardiomyopathy	Inverse variance weighted	6	0.00330597	0.517182	-1.01037	1.01698	1.00331	0.364084	2.76484	0.9949	0.997823
ukb_phase1to3_fmri_edge_dec21_2019_pheno146	Hypertrophic cardiomyopathy	Inverse variance weighted	3	-0.761863	0.883293	-2.49312	0.969392	0.466796	0.0826519	2.63634	0.388398	0.982948
ukb_phase1to3_fmri_edge_dec21_2019_pheno151	Hypertrophic cardiomyopathy	Inverse variance weighted	2	-0.138552	0.92317	-1.94797	1.67086	0.870618	0.142564	5.31675	0.880699	0.99469
ukb_phase1to3_fmri_edge_dec21_2019_pheno1697	Hypertrophic cardiomyopathy	Inverse variance weighted	36	-0.008155	0.181915	-0.364709	0.348399	0.991878	0.694399	1.4168	0.964244	0.99469
ukb_phase1to3_fmri_edge_dec21_2019_pheno1698	Hypertrophic cardiomyopathy	Inverse variance weighted	24	0.1196	0.197994	-0.268467	0.507668	1.12705	0.76455	1.66141	0.545803	0.988529
ukb_phase1to3_fmri_edge_dec21_2019_pheno1699	Hypertrophic cardiomyopathy	Inverse variance weighted	22	-0.187797	0.29869	-0.77323	0.397637	0.828783	0.46152	1.4883	0.529523	0.988529
ukb_phase1to3_fmri_edge_dec21_2019_pheno1701	Hypertrophic cardiomyopathy	Inverse variance weighted	19	-0.0153871	0.291859	-0.58743	0.556656	0.984731	0.555754	1.74483	0.957954	0.99469
ukb_phase1to3_fmri_edge_dec21_2019_pheno232	Hypertrophic cardiomyopathy	Inverse variance weighted	5	-0.736191	0.670967	-2.05129	0.578905	0.478935	0.128569	1.78408	0.27255	0.982948
ukb_phase1to3_fmri_edge_dec21_2019_pheno249	Hypertrophic cardiomyopathy	Inverse variance weighted	2	-0.451666	0.704663	-1.83281	0.929475	0.636567	0.159964	2.53318	0.521544	0.988529
ukb_phase1to3_fmri_edge_dec21_2019_pheno303	Hypertrophic cardiomyopathy	Inverse variance weighted	2	-0.94791	0.726465	-2.37178	0.475961	0.38755	0.0933143	1.60956	0.191952	0.982948
ukb_phase1to3_fmri_edge_dec21_2019_pheno405	Hypertrophic cardiomyopathy	Inverse variance weighted	2	-0.520711	0.829747	-2.14701	1.10559	0.594098	0.116832	3.02101	0.530296	0.988529
ukb_phase1to3_fmri_edge_dec21_2019_pheno574	Hypertrophic cardiomyopathy	Inverse variance weighted	2	0.557912	0.907464	-1.22072	2.33654	1.74702	0.295018	10.3454	0.538685	0.988529
ukb_phase1to3_fmri_edge_dec21_2019_pheno590	Hypertrophic cardiomyopathy	Inverse variance weighted	7	-0.07682	0.434719	-0.928869	0.775229	0.926057	0.395	2.17109	0.859735	0.99469
ukb_phase1to3_fmri_edge_dec21_2019_pheno593	Hypertrophic cardiomyopathy	Inverse variance weighted	6	-0.235551	0.44432	-1.10642	0.635316	0.790135	0.330741	1.88762	0.596016	0.988529
ukb_phase1to3_fmri_edge_dec21_2019_pheno597	Hypertrophic cardiomyopathy	Inverse variance weighted	13	-0.0643367	0.300785	-0.653874	0.525201	0.937689	0.520027	1.6908	0.830628	0.99469
ukb_phase1to3_fmri_edge_dec21_2019_pheno601	Hypertrophic cardiomyopathy	Inverse variance weighted	3	0.190914	0.63224	-1.04828	1.4301	1.21036	0.350541	4.17913	0.762679	0.99469
ukb_phase1to3_fmri_edge_dec21_2019_pheno606	Hypertrophic cardiomyopathy	Inverse variance weighted	2	-0.204095	0.843182	-1.85673	1.44854	0.815385	0.156182	4.2569	0.808739	0.99469
ukb_phase1to3_fmri_edge_dec21_2019_pheno609	Hypertrophic cardiomyopathy	Inverse variance weighted	5	-0.408229	0.498044	-1.3844	0.567938	0.664827	0.250475	1.76462	0.412408	0.982948
ukb_phase1to3_fmri_edge_dec21_2019_pheno65	Hypertrophic cardiomyopathy	Inverse variance weighted	2	0.283495	0.855281	-1.39286	1.95984	1.32776	0.248365	7.09823	0.740294	0.99469
ukb_phase1to3_fmri_edge_dec21_2019_pheno674	Hypertrophic cardiomyopathy	Inverse variance weighted	4	-0.0726942	0.541272	-1.13359	0.988199	0.929885	0.321876	2.68639	0.893163	0.99469
ukb_phase1to3_fmri_edge_dec21_2019_pheno705	Hypertrophic cardiomyopathy	Inverse variance weighted	2	-0.565887	0.829608	-2.19192	1.06014	0.567856	0.111702	2.88678	0.495166	0.988529
ukb_phase1to3_fmri_edge_dec21_2019_pheno767	Hypertrophic cardiomyopathy	Inverse variance weighted	2	0.963941	0.868111	-0.737557	2.66544	2.62201	0.478281	14.3742	0.266831	0.982948
ukb_phase1to3_fmri_edge_dec21_2019_pheno810	Hypertrophic cardiomyopathy	Inverse variance weighted	3	-0.301728	0.751947	-1.77554	1.17209	0.739539	0.169391	3.22873	0.688227	0.99469
ukb_phase1to3_fmri_edge_dec21_2019_pheno815	Hypertrophic cardiomyopathy	Inverse variance weighted	4	0.471677	0.605352	-0.714812	1.65817	1.60268	0.489284	5.24967	0.435875	0.982948
ukb_phase1to3_fmri_edge_dec21_2019_pheno816	Hypertrophic cardiomyopathy	Inverse variance weighted	3	0.972468	0.919995	-0.830723	2.77566	2.64446	0.435734	16.0492	0.290495	0.982948
ukb_phase1to3_fmri_edge_dec21_2019_pheno824	Hypertrophic cardiomyopathy	Inverse variance weighted	4	-0.595281	0.498371	-1.57209	0.381526	0.551408	0.207611	1.46452	0.232301	0.982948
ukb_phase1to3_fmri_edge_dec21_2019_pheno867	Hypertrophic cardiomyopathy	Inverse variance weighted	3	0.150754	0.496973	-0.823313	1.12482	1.16271	0.438975	3.07967	0.761627	0.99469
ukb_phase1to3_fmri_edge_dec21_2019_pheno869	Hypertrophic cardiomyopathy	Inverse variance weighted	5	0.598758	0.435378	-0.254582	1.4521	1.81986	0.77524	4.27207	0.16905	0.982948
ukb_phase1to3_fmri_edge_dec21_2019_pheno918	Hypertrophic cardiomyopathy	Inverse variance weighted	3	0.0789222	0.696813	-1.28683	1.44468	1.08212	0.276144	4.24048	0.909823	0.99469
ukb_phase1to3_fmri_edge_dec21_2019_pheno942	Hypertrophic cardiomyopathy	Inverse variance weighted	3	0.0627674	0.618423	-1.14934	1.27488	1.06478	0.316845	3.57826	0.919157	0.99469
ukb_phase1to3_fmri_edge_dec21_2019_pheno956	Hypertrophic cardiomyopathy	Inverse variance weighted	3	0.827353	0.882129	-0.90162	2.55633	2.28726	0.405912	12.8884	0.348293	0.982948
ukb_phase1to3_fmri_node_dec21_2019_pheno1	Hypertrophic cardiomyopathy	Inverse variance weighted	16	0.383991	0.273272	-0.151622	0.919604	1.46813	0.859313	2.5083	0.159973	0.982948
ukb_phase1to3_fmri_node_dec21_2019_pheno10	Hypertrophic cardiomyopathy	Inverse variance weighted	7	-0.00547619	0.509991	-1.00506	0.994106	0.994539	0.366023	2.70231	0.991433	0.997823
ukb_phase1to3_fmri_node_dec21_2019_pheno11	Hypertrophic cardiomyopathy	Inverse variance weighted	6	0.0722959	0.72727	-1.35315	1.49775	1.07497	0.258424	4.4716	0.920815	0.99469
ukb_phase1to3_fmri_node_dec21_2019_pheno12	Hypertrophic cardiomyopathy	Inverse variance weighted	8	0.0750569	0.400166	-0.709268	0.859382	1.07795	0.492004	2.3617	0.851218	0.99469
ukb_phase1to3_fmri_node_dec21_2019_pheno13	Hypertrophic cardiomyopathy	Inverse variance weighted	10	0.439484	0.388131	-0.321253	1.20022	1.55191	0.72524	3.32085	0.257505	0.982948
ukb_phase1to3_fmri_node_dec21_2019_pheno15	Hypertrophic cardiomyopathy	Inverse variance weighted	6	0.0938862	0.614222	-1.10999	1.29776	1.09843	0.329562	3.66109	0.878514	0.99469
ukb_phase1to3_fmri_node_dec21_2019_pheno16	Hypertrophic cardiomyopathy	Inverse variance weighted	16	0.277803	0.298462	-0.307182	0.862789	1.32023	0.735517	2.36976	0.351965	0.982948
ukb_phase1to3_fmri_node_dec21_2019_pheno17	Hypertrophic cardiomyopathy	Inverse variance weighted	9	0.0633627	0.367122	-0.656197	0.782923	1.06541	0.51882	2.18786	0.862972	0.99469
ukb_phase1to3_fmri_node_dec21_2019_pheno18	Hypertrophic cardiomyopathy	Inverse variance weighted	15	0.398356	0.329371	-0.247212	1.04392	1.48937	0.780975	2.84034	0.226493	0.982948
ukb_phase1to3_fmri_node_dec21_2019_pheno19	Hypertrophic cardiomyopathy	Inverse variance weighted	2	-0.568621	0.810231	-2.15667	1.01943	0.566306	0.115709	2.77162	0.482803	0.982948
ukb_phase1to3_fmri_node_dec21_2019_pheno2	Hypertrophic cardiomyopathy	Inverse variance weighted	11	0.220358	0.448506	-0.658713	1.09943	1.24652	0.517517	3.00245	0.623203	0.988529
ukb_phase1to3_fmri_node_dec21_2019_pheno20	Hypertrophic cardiomyopathy	Inverse variance weighted	15	0.0951075	0.3061	-0.504849	0.695064	1.09978	0.603597	2.00384	0.756023	0.99469
ukb_phase1to3_fmri_node_dec21_2019_pheno21	Hypertrophic cardiomyopathy	Inverse variance weighted	13	0.645289	0.310533	0.0366449	1.25393	1.90654	1.03732	3.5041	0.0377088	0.870702
ukb_phase1to3_fmri_node_dec21_2019_pheno22	Hypertrophic cardiomyopathy	Inverse variance weighted	6	0.380677	0.476032	-0.552345	1.3137	1.46328	0.575598	3.71991	0.423891	0.982948
ukb_phase1to3_fmri_node_dec21_2019_pheno23	Hypertrophic cardiomyopathy	Inverse variance weighted	12	0.249401	0.353963	-0.444365	0.943168	1.28326	0.641231	2.5681	0.48106	0.982948
ukb_phase1to3_fmri_node_dec21_2019_pheno24	Hypertrophic cardiomyopathy	Inverse variance weighted	8	0.111814	0.690448	-1.24146	1.46509	1.1183	0.288961	4.32794	0.87135	0.99469
ukb_phase1to3_fmri_node_dec21_2019_pheno25	Hypertrophic cardiomyopathy	Inverse variance weighted	6	0.245893	0.457948	-0.651686	1.14347	1.27876	0.521167	3.13764	0.591305	0.988529
ukb_phase1to3_fmri_node_dec21_2019_pheno26	Hypertrophic cardiomyopathy	Inverse variance weighted	8	0.409572	0.46148	-0.494928	1.31407	1.50617	0.609615	3.7213	0.3748	0.982948
ukb_phase1to3_fmri_node_dec21_2019_pheno27	Hypertrophic cardiomyopathy	Inverse variance weighted	3	1.60959	0.867039	-0.0898076	3.30899	5.00076	0.914107	27.3574	0.0633937	0.973825
ukb_phase1to3_fmri_node_dec21_2019_pheno28	Hypertrophic cardiomyopathy	Inverse variance weighted	11	0.431048	0.432816	-0.417273	1.27937	1.53887	0.658841	3.59437	0.319292	0.982948
ukb_phase1to3_fmri_node_dec21_2019_pheno29	Hypertrophic cardiomyopathy	Inverse variance weighted	5	0.126353	0.717581	-1.28011	1.53281	1.13468	0.278008	4.63118	0.86023	0.99469
ukb_phase1to3_fmri_node_dec21_2019_pheno3	Hypertrophic cardiomyopathy	Inverse variance weighted	14	0.150655	0.294561	-0.426685	0.727995	1.1626	0.652669	2.07092	0.609032	0.988529
ukb_phase1to3_fmri_node_dec21_2019_pheno30	Hypertrophic cardiomyopathy	Inverse variance weighted	8	1.37265	0.436004	0.51808	2.22722	3.94579	1.6788	9.27402	0.00164254	0.22667
ukb_phase1to3_fmri_node_dec21_2019_pheno31	Hypertrophic cardiomyopathy	Inverse variance weighted	12	0.250063	0.342385	-0.421012	0.921137	1.28411	0.656382	2.51215	0.465173	0.982948
ukb_phase1to3_fmri_node_dec21_2019_pheno32	Hypertrophic cardiomyopathy	Inverse variance weighted	13	0.387241	0.37659	-0.350875	1.12536	1.47291	0.704072	3.08132	0.303817	0.982948
ukb_phase1to3_fmri_node_dec21_2019_pheno34	Hypertrophic cardiomyopathy	Inverse variance weighted	12	0.640834	0.362414	-0.0694973	1.35117	1.89806	0.932863	3.86192	0.0770212	0.973825
ukb_phase1to3_fmri_node_dec21_2019_pheno35	Hypertrophic cardiomyopathy	Inverse variance weighted	6	0.332741	0.639045	-0.919787	1.58527	1.39479	0.398604	4.8806	0.602586	0.988529
ukb_phase1to3_fmri_node_dec21_2019_pheno36	Hypertrophic cardiomyopathy	Inverse variance weighted	12	0.768197	0.325984	0.129269	1.40713	2.15588	1.138	4.0842	0.0184455	0.870702
ukb_phase1to3_fmri_node_dec21_2019_pheno37	Hypertrophic cardiomyopathy	Inverse variance weighted	2	-0.862958	0.945735	-2.7166	0.990682	0.421912	0.0660992	2.69307	0.361519	0.982948
ukb_phase1to3_fmri_node_dec21_2019_pheno38	Hypertrophic cardiomyopathy	Inverse variance weighted	8	0.380191	0.452133	-0.505991	1.26637	1.46256	0.602908	3.54796	0.400414	0.982948
ukb_phase1to3_fmri_node_dec21_2019_pheno39	Hypertrophic cardiomyopathy	Inverse variance weighted	16	0.154783	0.27287	-0.380042	0.689609	1.1674	0.683833	1.99294	0.57055	0.988529
ukb_phase1to3_fmri_node_dec21_2019_pheno4	Hypertrophic cardiomyopathy	Inverse variance weighted	10	0.304141	0.462334	-0.602033	1.21032	1.35546	0.547697	3.35454	0.510641	0.988529
ukb_phase1to3_fmri_node_dec21_2019_pheno40	Hypertrophic cardiomyopathy	Inverse variance weighted	15	0.0892708	0.275367	-0.450448	0.62899	1.09338	0.637342	1.87572	0.745795	0.99469
ukb_phase1to3_fmri_node_dec21_2019_pheno41	Hypertrophic cardiomyopathy	Inverse variance weighted	10	0.58583	0.432329	-0.261535	1.43319	1.79648	0.769869	4.19207	0.1754	0.982948
ukb_phase1to3_fmri_node_dec21_2019_pheno42	Hypertrophic cardiomyopathy	Inverse variance weighted	10	0.789468	0.428957	-0.0512881	1.63022	2.20222	0.950005	5.10502	0.0657044	0.973825
ukb_phase1to3_fmri_node_dec21_2019_pheno43	Hypertrophic cardiomyopathy	Inverse variance weighted	10	0.436073	0.355627	-0.260956	1.1331	1.54662	0.770315	3.10527	0.22012	0.982948
ukb_phase1to3_fmri_node_dec21_2019_pheno44	Hypertrophic cardiomyopathy	Inverse variance weighted	8	0.314122	0.56284	-0.789045	1.41729	1.36906	0.454278	4.12592	0.576775	0.988529
ukb_phase1to3_fmri_node_dec21_2019_pheno45	Hypertrophic cardiomyopathy	Inverse variance weighted	10	0.69327	0.344384	0.0182763	1.36826	2.00024	1.01844	3.92852	0.0441073	0.870702
ukb_phase1to3_fmri_node_dec21_2019_pheno46	Hypertrophic cardiomyopathy	Inverse variance weighted	12	0.390308	0.317885	-0.232747	1.01336	1.47744	0.792354	2.75485	0.219512	0.982948
ukb_phase1to3_fmri_node_dec21_2019_pheno47	Hypertrophic cardiomyopathy	Inverse variance weighted	15	0.270447	0.304645	-0.326658	0.867552	1.31055	0.72133	2.38107	0.374679	0.982948
ukb_phase1to3_fmri_node_dec21_2019_pheno48	Hypertrophic cardiomyopathy	Inverse variance weighted	14	0.120606	0.27348	-0.415416	0.656628	1.12818	0.660066	1.92828	0.65921	0.99469
ukb_phase1to3_fmri_node_dec21_2019_pheno49	Hypertrophic cardiomyopathy	Inverse variance weighted	10	0.0298166	0.39339	-0.741229	0.800862	1.03027	0.476528	2.22746	0.939583	0.99469
ukb_phase1to3_fmri_node_dec21_2019_pheno5	Hypertrophic cardiomyopathy	Inverse variance weighted	12	0.306863	0.28398	-0.249738	0.863463	1.35915	0.779005	2.37136	0.279885	0.982948
ukb_phase1to3_fmri_node_dec21_2019_pheno50	Hypertrophic cardiomyopathy	Inverse variance weighted	9	0.229411	0.461202	-0.674545	1.13337	1.25786	0.509388	3.1061	0.618892	0.988529
ukb_phase1to3_fmri_node_dec21_2019_pheno51	Hypertrophic cardiomyopathy	Inverse variance weighted	5	0.174438	0.693023	-1.18389	1.53276	1.19058	0.306087	4.63096	0.801268	0.99469
ukb_phase1to3_fmri_node_dec21_2019_pheno52	Hypertrophic cardiomyopathy	Inverse variance weighted	9	0.244053	0.41864	-0.576481	1.06459	1.27641	0.561872	2.89964	0.559916	0.988529
ukb_phase1to3_fmri_node_dec21_2019_pheno53	Hypertrophic cardiomyopathy	Inverse variance weighted	7	0.0219171	0.496778	-0.951768	0.995602	1.02216	0.386058	2.70635	0.96481	0.99469
ukb_phase1to3_fmri_node_dec21_2019_pheno54	Hypertrophic cardiomyopathy	Inverse variance weighted	11	0.201477	0.421006	-0.623695	1.02665	1.22321	0.53596	2.7917	0.632251	0.991485
ukb_phase1to3_fmri_node_dec21_2019_pheno55	Hypertrophic cardiomyopathy	Inverse variance weighted	8	0.886762	0.404937	0.0930855	1.68044	2.42726	1.09756	5.36791	0.0285332	0.870702
ukb_phase1to3_fmri_node_dec21_2019_pheno56	Hypertrophic cardiomyopathy	Inverse variance weighted	14	0.246862	0.299811	-0.340769	0.834492	1.28	0.711223	2.30364	0.410286	0.982948
ukb_phase1to3_fmri_node_dec21_2019_pheno57	Hypertrophic cardiomyopathy	Inverse variance weighted	11	0.363954	0.3439	-0.310091	1.038	1.43901	0.73338	2.82356	0.289913	0.982948
ukb_phase1to3_fmri_node_dec21_2019_pheno58	Hypertrophic cardiomyopathy	Inverse variance weighted	14	0.253961	0.298579	-0.331253	0.839176	1.28912	0.718023	2.31446	0.39501	0.982948
ukb_phase1to3_fmri_node_dec21_2019_pheno59	Hypertrophic cardiomyopathy	Inverse variance weighted	7	-0.0161852	0.479379	-0.955767	0.923397	0.983945	0.384517	2.51783	0.973066	0.99469
ukb_phase1to3_fmri_node_dec21_2019_pheno6	Hypertrophic cardiomyopathy	Inverse variance weighted	15	0.330032	0.274045	-0.207095	0.86716	1.39101	0.812942	2.38014	0.228473	0.982948
ukb_phase1to3_fmri_node_dec21_2019_pheno60	Hypertrophic cardiomyopathy	Inverse variance weighted	7	0.259984	0.365965	-0.457308	0.977276	1.29691	0.632985	2.65721	0.477452	0.982948
ukb_phase1to3_fmri_node_dec21_2019_pheno61	Hypertrophic cardiomyopathy	Inverse variance weighted	11	0.303394	0.422137	-0.523995	1.13078	1.35445	0.59215	3.09808	0.47232	0.982948
ukb_phase1to3_fmri_node_dec21_2019_pheno62	Hypertrophic cardiomyopathy	Inverse variance weighted	4	0.637616	0.659648	-0.655294	1.93053	1.89197	0.519289	6.89314	0.333744	0.982948
ukb_phase1to3_fmri_node_dec21_2019_pheno63	Hypertrophic cardiomyopathy	Inverse variance weighted	8	0.736993	0.456194	-0.157146	1.63113	2.08964	0.854579	5.10966	0.106196	0.982948
ukb_phase1to3_fmri_node_dec21_2019_pheno64	Hypertrophic cardiomyopathy	Inverse variance weighted	4	0.103617	1.03071	-1.91657	2.12381	1.10918	0.14711	8.36292	0.919924	0.99469
ukb_phase1to3_fmri_node_dec21_2019_pheno65	Hypertrophic cardiomyopathy	Inverse variance weighted	11	0.339473	0.374522	-0.39459	1.07354	1.40421	0.673956	2.92571	0.364715	0.982948
ukb_phase1to3_fmri_node_dec21_2019_pheno66	Hypertrophic cardiomyopathy	Inverse variance weighted	11	0.350258	0.378042	-0.390705	1.09122	1.41943	0.67658	2.97791	0.354183	0.982948
ukb_phase1to3_fmri_node_dec21_2019_pheno67	Hypertrophic cardiomyopathy	Inverse variance weighted	10	-0.103585	0.466123	-1.01719	0.810016	0.901599	0.361611	2.24794	0.824137	0.99469
ukb_phase1to3_fmri_node_dec21_2019_pheno68	Hypertrophic cardiomyopathy	Inverse variance weighted	11	0.17767	0.455337	-0.71479	1.07013	1.19443	0.489295	2.91576	0.696392	0.99469
ukb_phase1to3_fmri_node_dec21_2019_pheno69	Hypertrophic cardiomyopathy	Inverse variance weighted	10	0.522366	0.343971	-0.151818	1.19655	1.68601	0.859145	3.30868	0.128855	0.982948
ukb_phase1to3_fmri_node_dec21_2019_pheno7	Hypertrophic cardiomyopathy	Inverse variance weighted	13	0.26937	0.339476	-0.396003	0.934743	1.30914	0.673005	2.54656	0.427493	0.982948
ukb_phase1to3_fmri_node_dec21_2019_pheno70	Hypertrophic cardiomyopathy	Inverse variance weighted	9	0.511075	0.410169	-0.292856	1.31501	1.66708	0.74613	3.72477	0.21276	0.982948
ukb_phase1to3_fmri_node_dec21_2019_pheno71	Hypertrophic cardiomyopathy	Inverse variance weighted	4	0.148258	0.791828	-1.40372	1.70024	1.15981	0.24568	5.47527	0.851476	0.99469
ukb_phase1to3_fmri_node_dec21_2019_pheno72	Hypertrophic cardiomyopathy	Inverse variance weighted	5	0.088587	0.549443	-0.988321	1.1655	1.09263	0.372201	3.20751	0.871912	0.99469
ukb_phase1to3_fmri_node_dec21_2019_pheno73	Hypertrophic cardiomyopathy	Inverse variance weighted	5	-0.0397588	0.571899	-1.16068	1.08116	0.961021	0.313273	2.94811	0.944575	0.99469
ukb_phase1to3_fmri_node_dec21_2019_pheno74	Hypertrophic cardiomyopathy	Inverse variance weighted	5	-0.093563	0.538506	-1.14903	0.961908	0.910681	0.316943	2.61669	0.862065	0.99469
ukb_phase1to3_fmri_node_dec21_2019_pheno75	Hypertrophic cardiomyopathy	Inverse variance weighted	4	-0.225932	1.01041	-2.20633	1.75446	0.797772	0.110104	5.78035	0.823065	0.99469
ukb_phase1to3_fmri_node_dec21_2019_pheno76	Hypertrophic cardiomyopathy	Inverse variance weighted	4	0.0706204	0.715244	-1.33126	1.4725	1.07317	0.264145	4.36011	0.921348	0.99469
ukb_phase1to3_fmri_node_dec21_2019_pheno8	Hypertrophic cardiomyopathy	Inverse variance weighted	7	0.186387	0.463853	-0.722765	1.09554	1.20489	0.485408	2.9908	0.687813	0.99469
ukb_phase1to3_fmri_node_dec21_2019_pheno9	Hypertrophic cardiomyopathy	Inverse variance weighted	15	0.463015	0.268268	-0.062789	0.98882	1.58886	0.939142	2.68806	0.084357	0.973825
ukb_phase1to3_fmri_edge_dec21_2019_pheno103	Ischaemic heart disease	Inverse variance weighted	2	-0.14205	0.0561185	-0.252042	-0.0320578	0.867578	0.777212	0.968451	0.0113656	0.753008
ukb_phase1to3_fmri_edge_dec21_2019_pheno1059	Ischaemic heart disease	Inverse variance weighted	3	-0.0375962	0.0791697	-0.192769	0.117576	0.963102	0.824673	1.12477	0.634871	0.935652
ukb_phase1to3_fmri_edge_dec21_2019_pheno1122	Ischaemic heart disease	Inverse variance weighted	7	-0.110501	0.047507	-0.203615	-0.0173876	0.895385	0.815776	0.982763	0.0200185	0.753008
ukb_phase1to3_fmri_edge_dec21_2019_pheno1134	Ischaemic heart disease	Inverse variance weighted	3	-0.153636	0.0828866	-0.316093	0.00882209	0.857584	0.728991	1.00886	0.0638015	0.89496
ukb_phase1to3_fmri_edge_dec21_2019_pheno1137	Ischaemic heart disease	Inverse variance weighted	7	0.111572	0.0558026	0.00219851	0.220945	1.11803	1.0022	1.24725	0.0455653	0.89496
ukb_phase1to3_fmri_edge_dec21_2019_pheno1141	Ischaemic heart disease	Inverse variance weighted	2	-0.0717553	0.119396	-0.305771	0.16226	0.930759	0.736555	1.17617	0.547848	0.934527
ukb_phase1to3_fmri_edge_dec21_2019_pheno1142	Ischaemic heart disease	Inverse variance weighted	5	-0.073691	0.058584	-0.188516	0.0411335	0.928959	0.828188	1.04199	0.208439	0.89496
ukb_phase1to3_fmri_edge_dec21_2019_pheno1161	Ischaemic heart disease	Inverse variance weighted	10	-0.0550334	0.065428	-0.183272	0.0732055	0.946454	0.832541	1.07595	0.400276	0.89496
ukb_phase1to3_fmri_edge_dec21_2019_pheno1167	Ischaemic heart disease	Inverse variance weighted	3	-0.0697208	0.0873834	-0.240992	0.101551	0.932654	0.785848	1.10689	0.424945	0.89496
ukb_phase1to3_fmri_edge_dec21_2019_pheno1171	Ischaemic heart disease	Inverse variance weighted	6	0.0875797	0.0698241	-0.0492756	0.224435	1.09153	0.951919	1.25162	0.209737	0.89496
ukb_phase1to3_fmri_edge_dec21_2019_pheno1175	Ischaemic heart disease	Inverse variance weighted	2	0.133099	0.112964	-0.0883116	0.354509	1.14236	0.915476	1.42548	0.238703	0.89496
ukb_phase1to3_fmri_edge_dec21_2019_pheno1183	Ischaemic heart disease	Inverse variance weighted	3	0.00701482	0.0741941	-0.138406	0.152435	1.00704	0.870745	1.16467	0.924675	0.981143
ukb_phase1to3_fmri_edge_dec21_2019_pheno1184	Ischaemic heart disease	Inverse variance weighted	2	0.0192858	0.0864852	-0.150225	0.188797	1.01947	0.860514	1.2078	0.823539	0.981143
ukb_phase1to3_fmri_edge_dec21_2019_pheno1189	Ischaemic heart disease	Inverse variance weighted	6	-0.0518335	0.0600545	-0.16954	0.0658733	0.949487	0.844053	1.06809	0.388078	0.89496
ukb_phase1to3_fmri_edge_dec21_2019_pheno1211	Ischaemic heart disease	Inverse variance weighted	2	0.0844634	0.0810313	-0.074358	0.243285	1.08813	0.928339	1.27543	0.297247	0.89496
ukb_phase1to3_fmri_edge_dec21_2019_pheno1221	Ischaemic heart disease	Inverse variance weighted	2	-0.00632638	0.0815283	-0.166122	0.153469	0.993694	0.846943	1.16587	0.938148	0.985958
ukb_phase1to3_fmri_edge_dec21_2019_pheno1256	Ischaemic heart disease	Inverse variance weighted	6	0.0604029	0.0521971	-0.0419034	0.162709	1.06226	0.958962	1.17669	0.247187	0.89496
ukb_phase1to3_fmri_edge_dec21_2019_pheno1260	Ischaemic heart disease	Inverse variance weighted	9	-0.0674294	0.0485732	-0.162633	0.0277741	0.934794	0.849903	1.02816	0.165076	0.89496
ukb_phase1to3_fmri_edge_dec21_2019_pheno1269	Ischaemic heart disease	Inverse variance weighted	3	0.0218781	0.0752218	-0.125557	0.169313	1.02212	0.882006	1.18449	0.771167	0.975851
ukb_phase1to3_fmri_edge_dec21_2019_pheno1270	Ischaemic heart disease	Inverse variance weighted	2	0.108514	0.0867278	-0.0614725	0.2785	1.11462	0.940379	1.32115	0.210861	0.89496
ukb_phase1to3_fmri_edge_dec21_2019_pheno1273	Ischaemic heart disease	Inverse variance weighted	3	-0.0672269	0.0819271	-0.227804	0.0933501	0.934983	0.79628	1.09785	0.411891	0.89496
ukb_phase1to3_fmri_edge_dec21_2019_pheno1276	Ischaemic heart disease	Inverse variance weighted	7	0.00846586	0.0703142	-0.12935	0.146282	1.0085	0.878666	1.15752	0.904166	0.981143
ukb_phase1to3_fmri_edge_dec21_2019_pheno1293	Ischaemic heart disease	Inverse variance weighted	4	-0.0601668	0.0592637	-0.176324	0.05599	0.941607	0.838347	1.05759	0.309992	0.89496
ukb_phase1to3_fmri_edge_dec21_2019_pheno1296	Ischaemic heart disease	Inverse variance weighted	4	0.00582114	0.0608936	-0.11353	0.125173	1.00584	0.892677	1.13334	0.923842	0.981143
ukb_phase1to3_fmri_edge_dec21_2019_pheno1300	Ischaemic heart disease	Inverse variance weighted	3	0.0235977	0.0632854	-0.100442	0.147637	1.02388	0.904438	1.15909	0.70924	0.964056
ukb_phase1to3_fmri_edge_dec21_2019_pheno1302	Ischaemic heart disease	Inverse variance weighted	6	-0.0103908	0.0608989	-0.129753	0.108971	0.989663	0.878313	1.11513	0.864519	0.981143
ukb_phase1to3_fmri_edge_dec21_2019_pheno1309	Ischaemic heart disease	Inverse variance weighted	5	0.0375765	0.0910613	-0.140904	0.216057	1.03829	0.868573	1.24117	0.679863	0.935652
ukb_phase1to3_fmri_edge_dec21_2019_pheno1317	Ischaemic heart disease	Inverse variance weighted	2	0.0113365	0.0955673	-0.175975	0.198648	1.0114	0.838639	1.21975	0.905574	0.981143
ukb_phase1to3_fmri_edge_dec21_2019_pheno1328	Ischaemic heart disease	Inverse variance weighted	6	-0.120918	0.0563299	-0.231325	-0.0105117	0.886106	0.793482	0.989543	0.0318244	0.836771
ukb_phase1to3_fmri_edge_dec21_2019_pheno1343	Ischaemic heart disease	Inverse variance weighted	5	0.135187	0.0786793	-0.0190243	0.289398	1.14475	0.981156	1.33562	0.0857593	0.89496
ukb_phase1to3_fmri_edge_dec21_2019_pheno1363	Ischaemic heart disease	Inverse variance weighted	4	-0.0937081	0.0639562	-0.219062	0.031646	0.910549	0.803272	1.03215	0.142868	0.89496
ukb_phase1to3_fmri_edge_dec21_2019_pheno1375	Ischaemic heart disease	Inverse variance weighted	9	-0.105535	0.0503609	-0.204242	-0.00682785	0.899843	0.815265	0.993195	0.0361196	0.836771
ukb_phase1to3_fmri_edge_dec21_2019_pheno1382	Ischaemic heart disease	Inverse variance weighted	6	-0.134101	0.0569303	-0.245684	-0.0225173	0.874502	0.782169	0.977734	0.0184966	0.753008
ukb_phase1to3_fmri_edge_dec21_2019_pheno146	Ischaemic heart disease	Inverse variance weighted	3	-0.290643	0.200799	-0.684209	0.102924	0.747783	0.504489	1.10841	0.147777	0.89496
ukb_phase1to3_fmri_edge_dec21_2019_pheno151	Ischaemic heart disease	Inverse variance weighted	2	0.0882959	0.186318	-0.276888	0.45348	1.09231	0.758139	1.57378	0.635572	0.935652
ukb_phase1to3_fmri_edge_dec21_2019_pheno1697	Ischaemic heart disease	Inverse variance weighted	36	0.0375833	0.0236704	-0.00881073	0.0839772	1.0383	0.991228	1.0876	0.112337	0.89496
ukb_phase1to3_fmri_edge_dec21_2019_pheno1698	Ischaemic heart disease	Inverse variance weighted	24	-0.0508529	0.0221474	-0.0942618	-0.00744407	0.950418	0.910044	0.992584	0.0216693	0.753008
ukb_phase1to3_fmri_edge_dec21_2019_pheno1699	Ischaemic heart disease	Inverse variance weighted	22	-0.0553656	0.0319503	-0.117988	0.00725704	0.946139	0.888707	1.00728	0.0831197	0.89496
ukb_phase1to3_fmri_edge_dec21_2019_pheno1701	Ischaemic heart disease	Inverse variance weighted	19	0.0573588	0.0337579	-0.00880678	0.123524	1.05904	0.991232	1.13148	0.0892966	0.89496
ukb_phase1to3_fmri_edge_dec21_2019_pheno232	Ischaemic heart disease	Inverse variance weighted	5	-0.110354	0.136522	-0.377936	0.157228	0.895517	0.685274	1.17026	0.418902	0.89496
ukb_phase1to3_fmri_edge_dec21_2019_pheno249	Ischaemic heart disease	Inverse variance weighted	2	-0.0387858	0.0787973	-0.193229	0.115657	0.961957	0.824294	1.12261	0.622562	0.935652
ukb_phase1to3_fmri_edge_dec21_2019_pheno303	Ischaemic heart disease	Inverse variance weighted	2	0.0357258	0.209265	-0.374433	0.445885	1.03637	0.687679	1.56187	0.864444	0.981143
ukb_phase1to3_fmri_edge_dec21_2019_pheno405	Ischaemic heart disease	Inverse variance weighted	2	-0.12295	0.127611	-0.373069	0.127168	0.884308	0.688618	1.13561	0.33531	0.89496
ukb_phase1to3_fmri_edge_dec21_2019_pheno574	Ischaemic heart disease	Inverse variance weighted	2	0.0234245	0.10115	-0.174829	0.221678	1.0237	0.839601	1.24817	0.816862	0.981143
ukb_phase1to3_fmri_edge_dec21_2019_pheno590	Ischaemic heart disease	Inverse variance weighted	7	0.046761	0.0486081	-0.0485109	0.142033	1.04787	0.952647	1.15261	0.33605	0.89496
ukb_phase1to3_fmri_edge_dec21_2019_pheno593	Ischaemic heart disease	Inverse variance weighted	6	-0.0349224	0.058757	-0.150086	0.0802413	0.96568	0.860634	1.08355	0.552276	0.934527
ukb_phase1to3_fmri_edge_dec21_2019_pheno597	Ischaemic heart disease	Inverse variance weighted	13	-0.058039	0.0476378	-0.151409	0.0353311	0.943613	0.859496	1.03596	0.223095	0.89496
ukb_phase1to3_fmri_edge_dec21_2019_pheno601	Ischaemic heart disease	Inverse variance weighted	3	-0.0231285	0.070669	-0.16164	0.115383	0.977137	0.850748	1.1223	0.743456	0.964056
ukb_phase1to3_fmri_edge_dec21_2019_pheno606	Ischaemic heart disease	Inverse variance weighted	2	-0.0523381	0.0943334	-0.237232	0.132555	0.949008	0.788809	1.14174	0.579018	0.934527
ukb_phase1to3_fmri_edge_dec21_2019_pheno609	Ischaemic heart disease	Inverse variance weighted	5	0.110059	0.0900092	-0.0663589	0.286477	1.11634	0.935795	1.33173	0.221423	0.89496
ukb_phase1to3_fmri_edge_dec21_2019_pheno65	Ischaemic heart disease	Inverse variance weighted	2	0.113098	0.0602815	-0.00505409	0.23125	1.11974	0.994959	1.26017	0.0606335	0.89496
ukb_phase1to3_fmri_edge_dec21_2019_pheno674	Ischaemic heart disease	Inverse variance weighted	4	-0.069104	0.0608377	-0.188346	0.0501378	0.93323	0.828328	1.05142	0.256009	0.89496
ukb_phase1to3_fmri_edge_dec21_2019_pheno705	Ischaemic heart disease	Inverse variance weighted	2	0.126226	0.11536	-0.0998798	0.352332	1.13454	0.904946	1.42238	0.273871	0.89496
ukb_phase1to3_fmri_edge_dec21_2019_pheno767	Ischaemic heart disease	Inverse variance weighted	2	0.0828305	0.0972247	-0.10773	0.273391	1.08636	0.89787	1.31441	0.394242	0.89496
ukb_phase1to3_fmri_edge_dec21_2019_pheno810	Ischaemic heart disease	Inverse variance weighted	3	-0.0716867	0.0843903	-0.237092	0.0937183	0.930822	0.788919	1.09825	0.395622	0.89496
ukb_phase1to3_fmri_edge_dec21_2019_pheno815	Ischaemic heart disease	Inverse variance weighted	4	0.0332839	0.0677043	-0.0994166	0.165984	1.03384	0.905365	1.18055	0.622997	0.935652
ukb_phase1to3_fmri_edge_dec21_2019_pheno816	Ischaemic heart disease	Inverse variance weighted	3	0.0280023	0.170046	-0.305287	0.361292	1.0284	0.736912	1.43518	0.8692	0.981143
ukb_phase1to3_fmri_edge_dec21_2019_pheno824	Ischaemic heart disease	Inverse variance weighted	4	-0.0816258	0.0558607	-0.191113	0.0278611	0.921617	0.826039	1.02825	0.14395	0.89496
ukb_phase1to3_fmri_edge_dec21_2019_pheno867	Ischaemic heart disease	Inverse variance weighted	3	-0.00138981	0.0553227	-0.109822	0.107043	0.998611	0.895993	1.11298	0.979958	0.987059
ukb_phase1to3_fmri_edge_dec21_2019_pheno869	Ischaemic heart disease	Inverse variance weighted	5	0.0590805	0.0487132	-0.0363973	0.154558	1.06086	0.964257	1.16714	0.225197	0.89496
ukb_phase1to3_fmri_edge_dec21_2019_pheno918	Ischaemic heart disease	Inverse variance weighted	3	0.29126	0.31237	-0.320984	0.903504	1.33811	0.725435	2.46824	0.351119	0.89496
ukb_phase1to3_fmri_edge_dec21_2019_pheno942	Ischaemic heart disease	Inverse variance weighted	3	0.0799714	0.0691604	-0.0555829	0.215526	1.08326	0.945934	1.24051	0.247551	0.89496
ukb_phase1to3_fmri_edge_dec21_2019_pheno956	Ischaemic heart disease	Inverse variance weighted	3	0.0595417	0.0899848	-0.116828	0.235912	1.06135	0.889738	1.26606	0.508172	0.91735
ukb_phase1to3_fmri_node_dec21_2019_pheno1	Ischaemic heart disease	Inverse variance weighted	16	0.00396026	0.0628653	-0.119256	0.127176	1.00397	0.887581	1.13562	0.94977	0.985958
ukb_phase1to3_fmri_node_dec21_2019_pheno10	Ischaemic heart disease	Inverse variance weighted	7	0.0978078	0.10283	-0.103738	0.299354	1.10275	0.901461	1.34899	0.341522	0.89496
ukb_phase1to3_fmri_node_dec21_2019_pheno11	Ischaemic heart disease	Inverse variance weighted	6	0.125521	0.122801	-0.115169	0.36621	1.13374	0.891216	1.44226	0.30671	0.89496
ukb_phase1to3_fmri_node_dec21_2019_pheno12	Ischaemic heart disease	Inverse variance weighted	8	0.074439	0.0818846	-0.0860548	0.234933	1.07728	0.917544	1.26482	0.363312	0.89496
ukb_phase1to3_fmri_node_dec21_2019_pheno13	Ischaemic heart disease	Inverse variance weighted	10	0.0161835	0.0733143	-0.127512	0.159879	1.01632	0.880282	1.17337	0.825294	0.981143
ukb_phase1to3_fmri_node_dec21_2019_pheno14	Ischaemic heart disease	Inverse variance weighted	15	0.0451315	0.058213	-0.068966	0.159229	1.04617	0.933358	1.17261	0.438173	0.895677
ukb_phase1to3_fmri_node_dec21_2019_pheno15	Ischaemic heart disease	Inverse variance weighted	6	0.154527	0.106484	-0.0541815	0.363235	1.16711	0.94726	1.43797	0.146731	0.89496
ukb_phase1to3_fmri_node_dec21_2019_pheno16	Ischaemic heart disease	Inverse variance weighted	16	-0.0289305	0.0680386	-0.162286	0.104425	0.971484	0.850198	1.11007	0.670686	0.935652
ukb_phase1to3_fmri_node_dec21_2019_pheno17	Ischaemic heart disease	Inverse variance weighted	9	0.0744505	0.0856557	-0.0934347	0.242336	1.07729	0.910797	1.27422	0.384747	0.89496
ukb_phase1to3_fmri_node_dec21_2019_pheno18	Ischaemic heart disease	Inverse variance weighted	15	0.0337823	0.0496498	-0.0635313	0.131096	1.03436	0.938445	1.14008	0.496244	0.907604
ukb_phase1to3_fmri_node_dec21_2019_pheno19	Ischaemic heart disease	Inverse variance weighted	2	-0.53634	0.293856	-1.1123	0.0396181	0.584885	0.328802	1.04041	0.0679741	0.89496
ukb_phase1to3_fmri_node_dec21_2019_pheno2	Ischaemic heart disease	Inverse variance weighted	11	-0.0454019	0.109949	-0.260903	0.170099	0.955613	0.770356	1.18542	0.679654	0.935652
ukb_phase1to3_fmri_node_dec21_2019_pheno20	Ischaemic heart disease	Inverse variance weighted	15	-0.0602346	0.0581745	-0.174257	0.0537874	0.941544	0.840081	1.05526	0.300476	0.89496
ukb_phase1to3_fmri_node_dec21_2019_pheno21	Ischaemic heart disease	Inverse variance weighted	13	-0.00230575	0.0897514	-0.178219	0.173607	0.997697	0.83676	1.18959	0.979504	0.987059
ukb_phase1to3_fmri_node_dec21_2019_pheno22	Ischaemic heart disease	Inverse variance weighted	6	0.0445062	0.0954447	-0.142565	0.231578	1.04551	0.867131	1.26059	0.640998	0.935652
ukb_phase1to3_fmri_node_dec21_2019_pheno23	Ischaemic heart disease	Inverse variance weighted	12	0.0408272	0.0568276	-0.0705549	0.152209	1.04167	0.931877	1.1644	0.472486	0.899666
ukb_phase1to3_fmri_node_dec21_2019_pheno24	Ischaemic heart disease	Inverse variance weighted	8	-0.104115	0.144411	-0.387161	0.178931	0.901122	0.678982	1.19594	0.470932	0.899666
ukb_phase1to3_fmri_node_dec21_2019_pheno25	Ischaemic heart disease	Inverse variance weighted	6	-0.0577791	0.176246	-0.40322	0.287662	0.943858	0.668165	1.33331	0.743038	0.964056
ukb_phase1to3_fmri_node_dec21_2019_pheno26	Ischaemic heart disease	Inverse variance weighted	8	-0.0545996	0.155702	-0.359775	0.250576	0.946864	0.697833	1.28477	0.725838	0.964056
ukb_phase1to3_fmri_node_dec21_2019_pheno27	Ischaemic heart disease	Inverse variance weighted	3	0.174002	0.252061	-0.320037	0.668041	1.19006	0.726122	1.95041	0.489995	0.907604
ukb_phase1to3_fmri_node_dec21_2019_pheno28	Ischaemic heart disease	Inverse variance weighted	11	0.0172374	0.0595576	-0.0994955	0.13397	1.01739	0.905294	1.14336	0.772256	0.975851
ukb_phase1to3_fmri_node_dec21_2019_pheno29	Ischaemic heart disease	Inverse variance weighted	5	-0.100739	0.225069	-0.541873	0.340395	0.904169	0.581658	1.4055	0.654447	0.935652
ukb_phase1to3_fmri_node_dec21_2019_pheno3	Ischaemic heart disease	Inverse variance weighted	14	-0.0026273	0.0716348	-0.143031	0.137777	0.997376	0.866727	1.14772	0.970743	0.987059
ukb_phase1to3_fmri_node_dec21_2019_pheno30	Ischaemic heart disease	Inverse variance weighted	8	0.109089	0.118808	-0.123775	0.341952	1.11526	0.883579	1.40769	0.358517	0.89496
ukb_phase1to3_fmri_node_dec21_2019_pheno31	Ischaemic heart disease	Inverse variance weighted	12	-0.0114047	0.102311	-0.211934	0.189125	0.98866	0.809018	1.20819	0.911243	0.981143
ukb_phase1to3_fmri_node_dec21_2019_pheno32	Ischaemic heart disease	Inverse variance weighted	13	-0.0135039	0.0949565	-0.199619	0.172611	0.986587	0.819043	1.1884	0.886913	0.981143
ukb_phase1to3_fmri_node_dec21_2019_pheno33	Ischaemic heart disease	Inverse variance weighted	12	-0.119246	0.0771818	-0.270523	0.0320299	0.887589	0.76298	1.03255	0.122345	0.89496
ukb_phase1to3_fmri_node_dec21_2019_pheno34	Ischaemic heart disease	Inverse variance weighted	12	-0.0112295	0.0595907	-0.128027	0.105568	0.988833	0.879829	1.11134	0.850529	0.981143
ukb_phase1to3_fmri_node_dec21_2019_pheno35	Ischaemic heart disease	Inverse variance weighted	6	-0.103529	0.186192	-0.468466	0.261407	0.90165	0.625962	1.29876	0.578187	0.934527
ukb_phase1to3_fmri_node_dec21_2019_pheno36	Ischaemic heart disease	Inverse variance weighted	12	0.0617776	0.0581867	-0.0522684	0.175824	1.06373	0.949074	1.19223	0.288366	0.89496
ukb_phase1to3_fmri_node_dec21_2019_pheno37	Ischaemic heart disease	Inverse variance weighted	2	-0.438841	0.53933	-1.49593	0.618246	0.644783	0.22404	1.85567	0.415829	0.89496
ukb_phase1to3_fmri_node_dec21_2019_pheno38	Ischaemic heart disease	Inverse variance weighted	8	0.0918488	0.0898976	-0.0843505	0.268048	1.0962	0.919109	1.30741	0.306921	0.89496
ukb_phase1to3_fmri_node_dec21_2019_pheno39	Ischaemic heart disease	Inverse variance weighted	16	0.0273395	0.0470048	-0.0647899	0.119469	1.02772	0.937264	1.1269	0.560815	0.934527
ukb_phase1to3_fmri_node_dec21_2019_pheno4	Ischaemic heart disease	Inverse variance weighted	10	0.0533322	0.0877276	-0.118614	0.225278	1.05478	0.888151	1.25267	0.543234	0.934527
ukb_phase1to3_fmri_node_dec21_2019_pheno40	Ischaemic heart disease	Inverse variance weighted	15	-0.0597278	0.0597531	-0.176844	0.0573882	0.942021	0.837911	1.05907	0.317515	0.89496
ukb_phase1to3_fmri_node_dec21_2019_pheno41	Ischaemic heart disease	Inverse variance weighted	10	0.0767682	0.0864422	-0.0926586	0.246195	1.07979	0.911505	1.27915	0.374494	0.89496
ukb_phase1to3_fmri_node_dec21_2019_pheno42	Ischaemic heart disease	Inverse variance weighted	10	0.00808199	0.0596867	-0.108904	0.125068	1.00811	0.896817	1.13323	0.89229	0.981143
ukb_phase1to3_fmri_node_dec21_2019_pheno43	Ischaemic heart disease	Inverse variance weighted	10	0.0427934	0.0624497	-0.0796081	0.165195	1.04372	0.923478	1.17962	0.493189	0.907604
ukb_phase1to3_fmri_node_dec21_2019_pheno44	Ischaemic heart disease	Inverse variance weighted	8	0.0445437	0.0927364	-0.13722	0.226307	1.04555	0.871779	1.25396	0.630995	0.935652
ukb_phase1to3_fmri_node_dec21_2019_pheno45	Ischaemic heart disease	Inverse variance weighted	10	-0.100103	0.107927	-0.31164	0.111434	0.904744	0.732245	1.11788	0.353665	0.89496
ukb_phase1to3_fmri_node_dec21_2019_pheno46	Ischaemic heart disease	Inverse variance weighted	12	-0.0264047	0.0583289	-0.140729	0.08792	0.973941	0.868724	1.0919	0.650774	0.935652
ukb_phase1to3_fmri_node_dec21_2019_pheno47	Ischaemic heart disease	Inverse variance weighted	15	-0.00892694	0.0814444	-0.168558	0.150704	0.991113	0.844882	1.16265	0.912721	0.981143
ukb_phase1to3_fmri_node_dec21_2019_pheno48	Ischaemic heart disease	Inverse variance weighted	14	0.0562052	0.0553925	-0.0523641	0.164774	1.05781	0.948983	1.17913	0.310263	0.89496
ukb_phase1to3_fmri_node_dec21_2019_pheno49	Ischaemic heart disease	Inverse variance weighted	10	0.0224422	0.0666694	-0.10823	0.153114	1.0227	0.897421	1.16546	0.736404	0.964056
ukb_phase1to3_fmri_node_dec21_2019_pheno5	Ischaemic heart disease	Inverse variance weighted	12	0.0287724	0.0868967	-0.141545	0.19909	1.02919	0.868016	1.22029	0.740561	0.964056
ukb_phase1to3_fmri_node_dec21_2019_pheno50	Ischaemic heart disease	Inverse variance weighted	9	-0.000915307	0.0734819	-0.14494	0.143109	0.999085	0.865074	1.15386	0.990062	0.990062
ukb_phase1to3_fmri_node_dec21_2019_pheno51	Ischaemic heart disease	Inverse variance weighted	5	0.0429153	0.134156	-0.22003	0.305861	1.04385	0.802495	1.35779	0.749051	0.964056
ukb_phase1to3_fmri_node_dec21_2019_pheno52	Ischaemic heart disease	Inverse variance weighted	9	-0.0150796	0.11317	-0.236893	0.206733	0.985034	0.789076	1.22965	0.893998	0.981143
ukb_phase1to3_fmri_node_dec21_2019_pheno53	Ischaemic heart disease	Inverse variance weighted	7	0.112473	0.105752	-0.0948018	0.319747	1.11904	0.909553	1.37678	0.287534	0.89496
ukb_phase1to3_fmri_node_dec21_2019_pheno54	Ischaemic heart disease	Inverse variance weighted	11	0.0547803	0.0612091	-0.0651895	0.17475	1.05631	0.93689	1.19095	0.370803	0.89496
ukb_phase1to3_fmri_node_dec21_2019_pheno55	Ischaemic heart disease	Inverse variance weighted	8	-0.0643329	0.14065	-0.340007	0.211341	0.937693	0.711765	1.23533	0.647386	0.935652
ukb_phase1to3_fmri_node_dec21_2019_pheno56	Ischaemic heart disease	Inverse variance weighted	14	0.0690849	0.0573868	-0.0433933	0.181563	1.07153	0.957535	1.19909	0.228649	0.89496
ukb_phase1to3_fmri_node_dec21_2019_pheno57	Ischaemic heart disease	Inverse variance weighted	11	-0.0123292	0.092787	-0.194192	0.169533	0.987747	0.8235	1.18475	0.894291	0.981143
ukb_phase1to3_fmri_node_dec21_2019_pheno58	Ischaemic heart disease	Inverse variance weighted	14	-0.0353312	0.0837508	-0.199483	0.12882	0.965286	0.819154	1.13749	0.673126	0.935652
ukb_phase1to3_fmri_node_dec21_2019_pheno59	Ischaemic heart disease	Inverse variance weighted	7	0.0881105	0.0946487	-0.097401	0.273622	1.09211	0.907192	1.31472	0.351894	0.89496
ukb_phase1to3_fmri_node_dec21_2019_pheno6	Ischaemic heart disease	Inverse variance weighted	15	0.00866181	0.0727838	-0.133994	0.151318	1.0087	0.874595	1.16337	0.90527	0.981143
ukb_phase1to3_fmri_node_dec21_2019_pheno60	Ischaemic heart disease	Inverse variance weighted	7	-0.0291188	0.138803	-0.301173	0.242936	0.971301	0.73995	1.27499	0.833836	0.981143
ukb_phase1to3_fmri_node_dec21_2019_pheno61	Ischaemic heart disease	Inverse variance weighted	11	0.0326785	0.0598275	-0.0845834	0.14994	1.03322	0.918895	1.16177	0.58492	0.934527
ukb_phase1to3_fmri_node_dec21_2019_pheno62	Ischaemic heart disease	Inverse variance weighted	4	0.158475	0.148437	-0.132462	0.449411	1.17172	0.875936	1.56739	0.285691	0.89496
ukb_phase1to3_fmri_node_dec21_2019_pheno63	Ischaemic heart disease	Inverse variance weighted	8	-0.12037	0.147888	-0.410231	0.169491	0.886592	0.663497	1.1847	0.415688	0.89496
ukb_phase1to3_fmri_node_dec21_2019_pheno64	Ischaemic heart disease	Inverse variance weighted	4	0.177402	0.17209	-0.159894	0.514697	1.19411	0.852234	1.67313	0.302603	0.89496
ukb_phase1to3_fmri_node_dec21_2019_pheno65	Ischaemic heart disease	Inverse variance weighted	11	0.059192	0.0604944	-0.059377	0.177761	1.06098	0.942351	1.19454	0.327841	0.89496
ukb_phase1to3_fmri_node_dec21_2019_pheno66	Ischaemic heart disease	Inverse variance weighted	11	0.00725787	0.0649262	-0.119998	0.134513	1.00728	0.886923	1.14398	0.910993	0.981143
ukb_phase1to3_fmri_node_dec21_2019_pheno67	Ischaemic heart disease	Inverse variance weighted	10	-0.102155	0.12163	-0.34055	0.136239	0.902889	0.711379	1.14596	0.400971	0.89496
ukb_phase1to3_fmri_node_dec21_2019_pheno68	Ischaemic heart disease	Inverse variance weighted	11	-0.0659275	0.106209	-0.274098	0.142243	0.936199	0.760257	1.15286	0.534776	0.934527
ukb_phase1to3_fmri_node_dec21_2019_pheno69	Ischaemic heart disease	Inverse variance weighted	10	-0.0598389	0.108687	-0.272866	0.153189	0.941916	0.761195	1.16554	0.581936	0.934527
ukb_phase1to3_fmri_node_dec21_2019_pheno7	Ischaemic heart disease	Inverse variance weighted	13	-0.00450061	0.0846234	-0.170362	0.161361	0.99551	0.843359	1.17511	0.957585	0.985958
ukb_phase1to3_fmri_node_dec21_2019_pheno70	Ischaemic heart disease	Inverse variance weighted	9	-0.110043	0.140755	-0.385924	0.165837	0.895795	0.679822	1.18038	0.434329	0.895677
ukb_phase1to3_fmri_node_dec21_2019_pheno71	Ischaemic heart disease	Inverse variance weighted	4	0.0702514	0.157585	-0.238615	0.379118	1.07278	0.787718	1.461	0.655742	0.935652
ukb_phase1to3_fmri_node_dec21_2019_pheno72	Ischaemic heart disease	Inverse variance weighted	5	0.127838	0.116521	-0.100543	0.356219	1.13637	0.904346	1.42792	0.272588	0.89496
ukb_phase1to3_fmri_node_dec21_2019_pheno73	Ischaemic heart disease	Inverse variance weighted	5	0.00362577	0.0639662	-0.121748	0.129	1.00363	0.885371	1.13769	0.954798	0.985958
ukb_phase1to3_fmri_node_dec21_2019_pheno74	Ischaemic heart disease	Inverse variance weighted	5	0.0875866	0.118596	-0.144861	0.320035	1.09154	0.865142	1.37718	0.460192	0.899666
ukb_phase1to3_fmri_node_dec21_2019_pheno75	Ischaemic heart disease	Inverse variance weighted	4	0.128785	0.177925	-0.219948	0.477517	1.13745	0.80256	1.61207	0.46918	0.899666
ukb_phase1to3_fmri_node_dec21_2019_pheno76	Ischaemic heart disease	Inverse variance weighted	4	0.120107	0.163234	-0.199831	0.440045	1.12762	0.818869	1.55278	0.461854	0.899666
ukb_phase1to3_fmri_node_dec21_2019_pheno8	Ischaemic heart disease	Inverse variance weighted	7	-0.106495	0.175353	-0.450187	0.237198	0.89898	0.637509	1.26769	0.543642	0.934527
ukb_phase1to3_fmri_node_dec21_2019_pheno9	Ischaemic heart disease	Inverse variance weighted	15	0.0207451	0.0765634	-0.129319	0.170809	1.02096	0.878694	1.18626	0.786427	0.981143
ukb_phase1to3_fmri_edge_dec21_2019_pheno1302	Peripheral vascular diseases	Inverse variance weighted	6	0.131891	0.0559174	0.022293	0.241489	1.14098	1.02254	1.27314	0.0183402	0.427938
ukb_phase1to3_fmri_node_dec21_2019_pheno30	Peripheral vascular diseases	Inverse variance weighted	8	0.12037	0.060902	0.00100235	0.239738	1.12791	1.001	1.27092	0.0481029	0.743221
ukb_phase1to3_fmri_edge_dec21_2019_pheno1134	Peripheral vascular diseases	Inverse variance weighted	3	0.128339	0.0663652	-0.00173633	0.258415	1.13694	0.998265	1.29488	0.0531332	0.743221
ukb_phase1to3_fmri_edge_dec21_2019_pheno1293	Peripheral vascular diseases	Inverse variance weighted	4	-0.159753	0.0826547	-0.321756	0.00225032	0.852354	0.724875	1.00225	0.053264	0.743221
ukb_phase1to3_fmri_edge_dec21_2019_pheno574	Peripheral vascular diseases	Inverse variance weighted	2	0.183033	0.0967041	-0.00650685	0.372573	1.20085	0.993514	1.45146	0.0583959	0.743221
ukb_phase1to3_fmri_node_dec21_2019_pheno67	Peripheral vascular diseases	Inverse variance weighted	10	0.15029	0.0854491	-0.0171904	0.31777	1.16217	0.982957	1.37406	0.0786076	0.777306
ukb_phase1to3_fmri_node_dec21_2019_pheno21	Peripheral vascular diseases	Inverse variance weighted	13	0.083081	0.0473647	-0.00975385	0.175916	1.08663	0.990294	1.19234	0.0794186	0.777306
ukb_phase1to3_fmri_node_dec21_2019_pheno22	Peripheral vascular diseases	Inverse variance weighted	6	-0.10471	0.0598611	-0.222038	0.0126175	0.900585	0.800885	1.0127	0.0802529	0.777306
ukb_phase1to3_fmri_node_dec21_2019_pheno49	Peripheral vascular diseases	Inverse variance weighted	10	-0.137279	0.0797038	-0.293498	0.0189406	0.871727	0.745651	1.01912	0.0850039	0.777306
ukb_phase1to3_fmri_node_dec21_2019_pheno62	Peripheral vascular diseases	Inverse variance weighted	4	-0.142057	0.0834853	-0.305688	0.0215747	0.867572	0.736616	1.02181	0.088835	0.777306
ukb_phase1to3_fmri_edge_dec21_2019_pheno1698	Peripheral vascular diseases	Inverse variance weighted	24	-0.0386239	0.0244643	-0.086574	0.00932611	0.962112	0.917068	1.00937	0.114385	0.827379
ukb_phase1to3_fmri_edge_dec21_2019_pheno1276	Peripheral vascular diseases	Inverse variance weighted	7	-0.187315	0.11957	-0.421673	0.0470419	0.829182	0.655949	1.04817	0.117214	0.827379
ukb_phase1to3_fmri_node_dec21_2019_pheno66	Peripheral vascular diseases	Inverse variance weighted	11	-0.122416	0.0824354	-0.28399	0.0391571	0.88478	0.752774	1.03993	0.137545	0.827379
ukb_phase1to3_fmri_edge_dec21_2019_pheno1382	Peripheral vascular diseases	Inverse variance weighted	6	0.0676374	0.0470794	-0.0246382	0.159913	1.06998	0.975663	1.17341	0.150812	0.827379
ukb_phase1to3_fmri_node_dec21_2019_pheno64	Peripheral vascular diseases	Inverse variance weighted	4	-0.107561	0.0769573	-0.258397	0.0432757	0.898022	0.772289	1.04423	0.162213	0.827379
ukb_phase1to3_fmri_node_dec21_2019_pheno74	Peripheral vascular diseases	Inverse variance weighted	5	-0.242924	0.177167	-0.590172	0.104324	0.784331	0.554232	1.10996	0.170326	0.827379
ukb_phase1to3_fmri_edge_dec21_2019_pheno1184	Peripheral vascular diseases	Inverse variance weighted	2	-0.0976184	0.0715762	-0.237908	0.0426709	0.906995	0.788275	1.04359	0.172618	0.827379
ukb_phase1to3_fmri_node_dec21_2019_pheno34	Peripheral vascular diseases	Inverse variance weighted	12	-0.105246	0.0795361	-0.261137	0.0506449	0.900103	0.770176	1.05195	0.185753	0.827379
ukb_phase1to3_fmri_edge_dec21_2019_pheno1697	Peripheral vascular diseases	Inverse variance weighted	36	-0.0401629	0.0309846	-0.100893	0.0205669	0.960633	0.90403	1.02078	0.194899	0.827379
ukb_phase1to3_fmri_edge_dec21_2019_pheno1141	Peripheral vascular diseases	Inverse variance weighted	2	0.144663	0.11531	-0.0813453	0.370671	1.15565	0.921875	1.44871	0.209641	0.827379
ukb_phase1to3_fmri_edge_dec21_2019_pheno597	Peripheral vascular diseases	Inverse variance weighted	13	0.0986567	0.0794357	-0.0570372	0.254351	1.10369	0.944559	1.28962	0.214248	0.827379
ukb_phase1to3_fmri_node_dec21_2019_pheno63	Peripheral vascular diseases	Inverse variance weighted	8	0.0920095	0.0746953	-0.0543932	0.238412	1.09638	0.94706	1.26923	0.218024	0.827379
ukb_phase1to3_fmri_node_dec21_2019_pheno61	Peripheral vascular diseases	Inverse variance weighted	11	-0.0965861	0.0799379	-0.253264	0.0600923	0.907932	0.776263	1.06193	0.226946	0.827379
ukb_phase1to3_fmri_edge_dec21_2019_pheno303	Peripheral vascular diseases	Inverse variance weighted	2	0.268531	0.224208	-0.170917	0.707979	1.30804	0.842892	2.02988	0.231039	0.827379
ukb_phase1to3_fmri_node_dec21_2019_pheno15	Peripheral vascular diseases	Inverse variance weighted	6	0.131672	0.110829	-0.0855527	0.348896	1.14073	0.918005	1.4175	0.234808	0.827379
ukb_phase1to3_fmri_edge_dec21_2019_pheno867	Peripheral vascular diseases	Inverse variance weighted	3	0.052741	0.0451368	-0.0357271	0.141209	1.05416	0.964904	1.15167	0.242617	0.827379
ukb_phase1to3_fmri_edge_dec21_2019_pheno1270	Peripheral vascular diseases	Inverse variance weighted	2	0.116045	0.100853	-0.0816278	0.313718	1.12305	0.921615	1.3685	0.249884	0.827379
ukb_phase1to3_fmri_node_dec21_2019_pheno13	Peripheral vascular diseases	Inverse variance weighted	10	-0.0944593	0.0823245	-0.255815	0.0668967	0.909865	0.774285	1.06919	0.251215	0.827379
ukb_phase1to3_fmri_edge_dec21_2019_pheno1273	Peripheral vascular diseases	Inverse variance weighted	3	0.126179	0.110447	-0.0902981	0.342656	1.13449	0.913659	1.40868	0.253274	0.827379
ukb_phase1to3_fmri_edge_dec21_2019_pheno232	Peripheral vascular diseases	Inverse variance weighted	5	-0.161931	0.142083	-0.440412	0.116551	0.8505	0.643771	1.12362	0.254414	0.827379
ukb_phase1to3_fmri_node_dec21_2019_pheno33	Peripheral vascular diseases	Inverse variance weighted	12	0.0600166	0.0546403	-0.0470784	0.167112	1.06185	0.954013	1.18189	0.272032	0.827379
ukb_phase1to3_fmri_node_dec21_2019_pheno26	Peripheral vascular diseases	Inverse variance weighted	8	0.0891086	0.0822898	-0.0721794	0.250397	1.0932	0.930364	1.28453	0.278869	0.827379
ukb_phase1to3_fmri_node_dec21_2019_pheno14	Peripheral vascular diseases	Inverse variance weighted	15	-0.0690738	0.0638861	-0.194291	0.056143	0.933258	0.823419	1.05775	0.279608	0.827379
ukb_phase1to3_fmri_edge_dec21_2019_pheno1317	Peripheral vascular diseases	Inverse variance weighted	2	0.0758694	0.0711597	-0.0636037	0.215342	1.07882	0.938377	1.24029	0.28634	0.827379
ukb_phase1to3_fmri_edge_dec21_2019_pheno389	Peripheral vascular diseases	Inverse variance weighted	2	-0.193402	0.183136	-0.55235	0.165545	0.82415	0.575596	1.18004	0.290942	0.827379
ukb_phase1to3_fmri_edge_dec21_2019_pheno405	Peripheral vascular diseases	Inverse variance weighted	2	-0.193402	0.183136	-0.55235	0.165545	0.82415	0.575596	1.18004	0.290942	0.827379
ukb_phase1to3_fmri_edge_dec21_2019_pheno1269	Peripheral vascular diseases	Inverse variance weighted	3	0.303328	0.288896	-0.262908	0.869564	1.35436	0.768813	2.38587	0.293738	0.827379
ukb_phase1to3_fmri_edge_dec21_2019_pheno146	Peripheral vascular diseases	Inverse variance weighted	3	-0.160082	0.153024	-0.46001	0.139845	0.852074	0.631278	1.1501	0.295505	0.827379
ukb_phase1to3_fmri_node_dec21_2019_pheno28	Peripheral vascular diseases	Inverse variance weighted	11	-0.101221	0.0970299	-0.2914	0.0889575	0.903733	0.747217	1.09303	0.296858	0.827379
ukb_phase1to3_fmri_node_dec21_2019_pheno54	Peripheral vascular diseases	Inverse variance weighted	11	-0.0907764	0.0873697	-0.262021	0.0804682	0.913222	0.769495	1.08379	0.298809	0.827379
ukb_phase1to3_fmri_edge_dec21_2019_pheno824	Peripheral vascular diseases	Inverse variance weighted	4	-0.0646948	0.0632846	-0.188733	0.059343	0.937354	0.828008	1.06114	0.306647	0.827379
ukb_phase1to3_fmri_node_dec21_2019_pheno39	Peripheral vascular diseases	Inverse variance weighted	16	-0.0644585	0.0630964	-0.188127	0.0592103	0.937575	0.828509	1.061	0.306976	0.827379
ukb_phase1to3_fmri_node_dec21_2019_pheno68	Peripheral vascular diseases	Inverse variance weighted	11	-0.0990441	0.0970584	-0.289279	0.0911904	0.905703	0.748804	1.09548	0.307511	0.827379
ukb_phase1to3_fmri_edge_dec21_2019_pheno816	Peripheral vascular diseases	Inverse variance weighted	3	-0.166045	0.167959	-0.495244	0.163154	0.847008	0.609422	1.17722	0.322856	0.827379
ukb_phase1to3_fmri_node_dec21_2019_pheno48	Peripheral vascular diseases	Inverse variance weighted	14	-0.0635455	0.0646864	-0.190331	0.0632398	0.938431	0.826686	1.06528	0.325921	0.827379
ukb_phase1to3_fmri_node_dec21_2019_pheno40	Peripheral vascular diseases	Inverse variance weighted	15	-0.0637023	0.0665331	-0.194107	0.0667025	0.938284	0.82357	1.06898	0.338338	0.827379
ukb_phase1to3_fmri_edge_dec21_2019_pheno810	Peripheral vascular diseases	Inverse variance weighted	3	-0.0869897	0.0913008	-0.265939	0.0919598	0.916687	0.766486	1.09632	0.340701	0.827379
ukb_phase1to3_fmri_node_dec21_2019_pheno47	Peripheral vascular diseases	Inverse variance weighted	15	0.0486961	0.051479	-0.0522027	0.149595	1.0499	0.949136	1.16136	0.344179	0.827379
ukb_phase1to3_fmri_edge_dec21_2019_pheno1343	Peripheral vascular diseases	Inverse variance weighted	5	0.0680754	0.0731035	-0.0752074	0.211358	1.07045	0.927551	1.23535	0.35174	0.827379
ukb_phase1to3_fmri_node_dec21_2019_pheno17	Peripheral vascular diseases	Inverse variance weighted	9	-0.117603	0.126479	-0.365501	0.130296	0.889049	0.693849	1.13917	0.352465	0.827379
ukb_phase1to3_fmri_edge_dec21_2019_pheno1183	Peripheral vascular diseases	Inverse variance weighted	3	-0.101957	0.110894	-0.319309	0.115394	0.903068	0.726651	1.12232	0.357879	0.827379
ukb_phase1to3_fmri_node_dec21_2019_pheno70	Peripheral vascular diseases	Inverse variance weighted	9	-0.0515638	0.056327	-0.161965	0.058837	0.949743	0.850471	1.0606	0.359962	0.827379
ukb_phase1to3_fmri_node_dec21_2019_pheno36	Peripheral vascular diseases	Inverse variance weighted	12	0.0702045	0.0776381	-0.0819661	0.222375	1.07273	0.921303	1.24904	0.365861	0.827379
ukb_phase1to3_fmri_node_dec21_2019_pheno7	Peripheral vascular diseases	Inverse variance weighted	13	-0.0659167	0.073037	-0.209069	0.0772359	0.936209	0.811339	1.0803	0.366786	0.827379
ukb_phase1to3_fmri_node_dec21_2019_pheno18	Peripheral vascular diseases	Inverse variance weighted	15	-0.0613812	0.0682972	-0.195244	0.0724814	0.940465	0.822634	1.07517	0.368793	0.827379
ukb_phase1to3_fmri_edge_dec21_2019_pheno609	Peripheral vascular diseases	Inverse variance weighted	5	-0.0652856	0.0754024	-0.213074	0.0825031	0.9368	0.808096	1.086	0.386584	0.827379
ukb_phase1to3_fmri_edge_dec21_2019_pheno1309	Peripheral vascular diseases	Inverse variance weighted	5	0.0574684	0.0665339	-0.072938	0.187875	1.05915	0.929658	1.20668	0.387727	0.827379
ukb_phase1to3_fmri_node_dec21_2019_pheno20	Peripheral vascular diseases	Inverse variance weighted	15	-0.052534	0.0633992	-0.176796	0.0717284	0.948822	0.83795	1.07436	0.407318	0.827379
ukb_phase1to3_fmri_node_dec21_2019_pheno3	Peripheral vascular diseases	Inverse variance weighted	14	-0.0535248	0.0651476	-0.181214	0.0741645	0.947882	0.834257	1.07698	0.411309	0.827379
ukb_phase1to3_fmri_node_dec21_2019_pheno55	Peripheral vascular diseases	Inverse variance weighted	8	0.0632331	0.0781296	-0.0899009	0.216367	1.06528	0.914022	1.24156	0.418322	0.827379
ukb_phase1to3_fmri_node_dec21_2019_pheno46	Peripheral vascular diseases	Inverse variance weighted	12	0.043272	0.0542217	-0.0630027	0.149547	1.04422	0.938941	1.16131	0.424838	0.827379
ukb_phase1to3_fmri_edge_dec21_2019_pheno1363	Peripheral vascular diseases	Inverse variance weighted	4	0.0416447	0.0522153	-0.0606973	0.143987	1.04252	0.941108	1.15487	0.425127	0.827379
ukb_phase1to3_fmri_node_dec21_2019_pheno31	Peripheral vascular diseases	Inverse variance weighted	12	0.0482369	0.0620416	-0.0733647	0.169838	1.04942	0.929262	1.18511	0.436868	0.827379
ukb_phase1to3_fmri_node_dec21_2019_pheno10	Peripheral vascular diseases	Inverse variance weighted	7	-0.113803	0.146631	-0.401198	0.173593	0.892434	0.669517	1.18957	0.437679	0.827379
ukb_phase1to3_fmri_node_dec21_2019_pheno65	Peripheral vascular diseases	Inverse variance weighted	11	-0.0705546	0.0912686	-0.249441	0.108332	0.931877	0.779236	1.11442	0.439497	0.827379
ukb_phase1to3_fmri_node_dec21_2019_pheno52	Peripheral vascular diseases	Inverse variance weighted	9	-0.0929766	0.120361	-0.328883	0.14293	0.911215	0.719727	1.15365	0.439828	0.827379
ukb_phase1to3_fmri_edge_dec21_2019_pheno590	Peripheral vascular diseases	Inverse variance weighted	7	-0.0304301	0.0396497	-0.108143	0.0472833	0.970028	0.897499	1.04842	0.4428	0.827379
ukb_phase1to3_fmri_node_dec21_2019_pheno43	Peripheral vascular diseases	Inverse variance weighted	10	-0.0941168	0.122737	-0.334682	0.146448	0.910176	0.715566	1.15772	0.443192	0.827379
ukb_phase1to3_fmri_node_dec21_2019_pheno56	Peripheral vascular diseases	Inverse variance weighted	14	-0.0538863	0.0710438	-0.193132	0.0853595	0.94754	0.824373	1.08911	0.448155	0.827379
ukb_phase1to3_fmri_edge_dec21_2019_pheno1142	Peripheral vascular diseases	Inverse variance weighted	5	-0.0425578	0.0562312	-0.152771	0.0676555	0.958335	0.858326	1.07	0.449149	0.827379
ukb_phase1to3_fmri_node_dec21_2019_pheno27	Peripheral vascular diseases	Inverse variance weighted	3	0.117576	0.158514	-0.193111	0.428263	1.12477	0.82439	1.53459	0.458246	0.831233
ukb_phase1to3_fmri_edge_dec21_2019_pheno956	Peripheral vascular diseases	Inverse variance weighted	3	0.047765	0.0650993	-0.0798295	0.17536	1.04892	0.923274	1.19167	0.463116	0.831233
ukb_phase1to3_fmri_edge_dec21_2019_pheno1260	Peripheral vascular diseases	Inverse variance weighted	9	0.0739092	0.105876	-0.133607	0.281426	1.07671	0.874934	1.32502	0.48513	0.847378
ukb_phase1to3_fmri_node_dec21_2019_pheno38	Peripheral vascular diseases	Inverse variance weighted	8	-0.0787476	0.114501	-0.303169	0.145673	0.924273	0.738475	1.15682	0.491611	0.847378
ukb_phase1to3_fmri_edge_dec21_2019_pheno151	Peripheral vascular diseases	Inverse variance weighted	2	0.234329	0.341494	-0.434998	0.903657	1.26406	0.647266	2.46861	0.492594	0.847378
ukb_phase1to3_fmri_edge_dec21_2019_pheno767	Peripheral vascular diseases	Inverse variance weighted	2	-0.053509	0.0792431	-0.208825	0.101808	0.947897	0.811537	1.10717	0.499517	0.847378
ukb_phase1to3_fmri_node_dec21_2019_pheno42	Peripheral vascular diseases	Inverse variance weighted	10	-0.0772987	0.115241	-0.30317	0.148573	0.925613	0.738473	1.16018	0.502374	0.847378
ukb_phase1to3_fmri_node_dec21_2019_pheno2	Peripheral vascular diseases	Inverse variance weighted	11	-0.0694602	0.109562	-0.284201	0.145281	0.932897	0.752615	1.15636	0.526092	0.859272
ukb_phase1to3_fmri_node_dec21_2019_pheno23	Peripheral vascular diseases	Inverse variance weighted	12	-0.050161	0.080643	-0.208221	0.107899	0.951076	0.812027	1.11394	0.533933	0.859272
ukb_phase1to3_fmri_edge_dec21_2019_pheno1256	Peripheral vascular diseases	Inverse variance weighted	6	-0.0471144	0.077096	-0.198223	0.103994	0.953978	0.820187	1.10959	0.541124	0.859272
ukb_phase1to3_fmri_node_dec21_2019_pheno57	Peripheral vascular diseases	Inverse variance weighted	11	-0.0539098	0.0900753	-0.230457	0.122638	0.947518	0.79417	1.13047	0.549508	0.859272
ukb_phase1to3_fmri_edge_dec21_2019_pheno1167	Peripheral vascular diseases	Inverse variance weighted	3	0.0564963	0.0965557	-0.132753	0.245746	1.05812	0.875681	1.27857	0.55847	0.859272
ukb_phase1to3_fmri_node_dec21_2019_pheno32	Peripheral vascular diseases	Inverse variance weighted	13	-0.049262	0.0863366	-0.218482	0.119958	0.951932	0.803738	1.12745	0.568284	0.859272
ukb_phase1to3_fmri_node_dec21_2019_pheno4	Peripheral vascular diseases	Inverse variance weighted	10	0.0468331	0.084988	-0.119743	0.213409	1.04795	0.887148	1.23789	0.581596	0.859272
ukb_phase1to3_fmri_edge_dec21_2019_pheno1211	Peripheral vascular diseases	Inverse variance weighted	2	0.0418961	0.0763117	-0.107675	0.191467	1.04279	0.897919	1.21103	0.582997	0.859272
ukb_phase1to3_fmri_edge_dec21_2019_pheno1161	Peripheral vascular diseases	Inverse variance weighted	10	0.0530229	0.0971969	-0.137483	0.243529	1.05445	0.871549	1.27574	0.585396	0.859272
ukb_phase1to3_fmri_node_dec21_2019_pheno73	Peripheral vascular diseases	Inverse variance weighted	5	-0.0633512	0.117518	-0.293686	0.166984	0.938614	0.74551	1.18174	0.589834	0.859272
ukb_phase1to3_fmri_edge_dec21_2019_pheno1296	Peripheral vascular diseases	Inverse variance weighted	4	0.0571178	0.107869	-0.154305	0.268541	1.05878	0.857011	1.30805	0.59645	0.859272
ukb_phase1to3_fmri_edge_dec21_2019_pheno249	Peripheral vascular diseases	Inverse variance weighted	2	0.047078	0.0893735	-0.128094	0.22225	1.0482	0.879771	1.24888	0.598363	0.859272
ukb_phase1to3_fmri_node_dec21_2019_pheno5	Peripheral vascular diseases	Inverse variance weighted	12	-0.0403664	0.0789313	-0.195072	0.114339	0.960438	0.822776	1.12113	0.609063	0.859272
ukb_phase1to3_fmri_node_dec21_2019_pheno35	Peripheral vascular diseases	Inverse variance weighted	6	-0.0439856	0.0863021	-0.213138	0.125167	0.956968	0.808045	1.13334	0.610283	0.859272
ukb_phase1to3_fmri_node_dec21_2019_pheno37	Peripheral vascular diseases	Inverse variance weighted	2	-0.331208	0.657442	-1.61979	0.957379	0.718056	0.197939	2.60486	0.614415	0.859272
ukb_phase1to3_fmri_edge_dec21_2019_pheno1328	Peripheral vascular diseases	Inverse variance weighted	6	0.0300621	0.0602034	-0.0879366	0.148061	1.03052	0.915819	1.15958	0.617539	0.859272
ukb_phase1to3_fmri_edge_dec21_2019_pheno674	Peripheral vascular diseases	Inverse variance weighted	4	0.0240537	0.0496391	-0.073239	0.121346	1.02435	0.929379	1.12902	0.627981	0.859272
ukb_phase1to3_fmri_node_dec21_2019_pheno1	Peripheral vascular diseases	Inverse variance weighted	16	-0.0328525	0.0686191	-0.167346	0.101641	0.967681	0.845907	1.10699	0.632105	0.859272
ukb_phase1to3_fmri_node_dec21_2019_pheno29	Peripheral vascular diseases	Inverse variance weighted	5	-0.0453653	0.104378	-0.249947	0.159216	0.955648	0.778842	1.17259	0.663836	0.859272
ukb_phase1to3_fmri_node_dec21_2019_pheno16	Peripheral vascular diseases	Inverse variance weighted	16	-0.0278938	0.0642982	-0.153918	0.0981306	0.972492	0.857342	1.10311	0.664419	0.859272
ukb_phase1to3_fmri_edge_dec21_2019_pheno1059	Peripheral vascular diseases	Inverse variance weighted	3	-0.0304339	0.0716985	-0.170963	0.110095	0.970025	0.842853	1.11638	0.671222	0.859272
ukb_phase1to3_fmri_node_dec21_2019_pheno72	Peripheral vascular diseases	Inverse variance weighted	5	-0.0414369	0.101404	-0.240189	0.157315	0.95941	0.786479	1.17036	0.682809	0.859272
ukb_phase1to3_fmri_node_dec21_2019_pheno50	Peripheral vascular diseases	Inverse variance weighted	9	0.0301849	0.0746149	-0.11606	0.17643	1.03065	0.890422	1.19295	0.685813	0.859272
ukb_phase1to3_fmri_node_dec21_2019_pheno58	Peripheral vascular diseases	Inverse variance weighted	14	-0.0325183	0.0808595	-0.191003	0.125966	0.968005	0.82613	1.13424	0.687567	0.859272
ukb_phase1to3_fmri_node_dec21_2019_pheno51	Peripheral vascular diseases	Inverse variance weighted	5	0.0524872	0.130956	-0.204186	0.30916	1.05389	0.815311	1.36228	0.688566	0.859272
ukb_phase1to3_fmri_edge_dec21_2019_pheno1175	Peripheral vascular diseases	Inverse variance weighted	2	0.0610806	0.15581	-0.244307	0.366468	1.06298	0.783247	1.44263	0.695043	0.859272
ukb_phase1to3_fmri_edge_dec21_2019_pheno1137	Peripheral vascular diseases	Inverse variance weighted	7	-0.0205619	0.0531632	-0.124762	0.0836381	0.979648	0.882707	1.08724	0.698928	0.859272
ukb_phase1to3_fmri_edge_dec21_2019_pheno1171	Peripheral vascular diseases	Inverse variance weighted	6	-0.0302747	0.0790604	-0.185233	0.124684	0.970179	0.830911	1.13279	0.701771	0.859272
ukb_phase1to3_fmri_node_dec21_2019_pheno12	Peripheral vascular diseases	Inverse variance weighted	8	-0.0459684	0.121175	-0.283471	0.191534	0.955072	0.753165	1.21111	0.704423	0.859272
ukb_phase1to3_fmri_edge_dec21_2019_pheno1701	Peripheral vascular diseases	Inverse variance weighted	19	0.0162002	0.0431856	-0.0684437	0.100844	1.01633	0.933846	1.1061	0.707565	0.859272
ukb_phase1to3_fmri_edge_dec21_2019_pheno1122	Peripheral vascular diseases	Inverse variance weighted	7	0.0232625	0.0625975	-0.0994285	0.145954	1.02354	0.905355	1.15714	0.710175	0.859272
ukb_phase1to3_fmri_node_dec21_2019_pheno53	Peripheral vascular diseases	Inverse variance weighted	7	0.0413234	0.111435	-0.17709	0.259737	1.04219	0.837705	1.29659	0.710765	0.859272
ukb_phase1to3_fmri_edge_dec21_2019_pheno601	Peripheral vascular diseases	Inverse variance weighted	3	0.0219577	0.0594715	-0.0946064	0.138522	1.0222	0.909731	1.14857	0.711968	0.859272
ukb_phase1to3_fmri_node_dec21_2019_pheno8	Peripheral vascular diseases	Inverse variance weighted	7	0.0436763	0.122634	-0.196687	0.28404	1.04464	0.821448	1.32849	0.721728	0.863606
ukb_phase1to3_fmri_node_dec21_2019_pheno59	Peripheral vascular diseases	Inverse variance weighted	7	-0.0523375	0.156227	-0.358543	0.253868	0.949009	0.698693	1.289	0.737619	0.875141
ukb_phase1to3_fmri_edge_dec21_2019_pheno1375	Peripheral vascular diseases	Inverse variance weighted	9	0.0131619	0.0410803	-0.0673554	0.0936793	1.01325	0.934863	1.09821	0.748669	0.880787
ukb_phase1to3_fmri_node_dec21_2019_pheno44	Peripheral vascular diseases	Inverse variance weighted	8	-0.0411593	0.133024	-0.301887	0.219568	0.959676	0.739422	1.24554	0.757008	0.883176
ukb_phase1to3_fmri_node_dec21_2019_pheno41	Peripheral vascular diseases	Inverse variance weighted	10	0.0144169	0.0537472	-0.0909276	0.119761	1.01452	0.913084	1.12723	0.788519	0.912336
ukb_phase1to3_fmri_edge_dec21_2019_pheno593	Peripheral vascular diseases	Inverse variance weighted	6	0.0105468	0.0431193	-0.073967	0.0950606	1.0106	0.928702	1.09973	0.806769	0.920751
ukb_phase1to3_fmri_edge_dec21_2019_pheno1250	Peripheral vascular diseases	Inverse variance weighted	9	-0.01718	0.0710542	-0.156446	0.122086	0.982967	0.855178	1.12985	0.808945	0.920751
ukb_phase1to3_fmri_node_dec21_2019_pheno45	Peripheral vascular diseases	Inverse variance weighted	10	-0.0157097	0.0676755	-0.148354	0.116934	0.984413	0.862126	1.12405	0.816435	0.921782
ukb_phase1to3_fmri_node_dec21_2019_pheno6	Peripheral vascular diseases	Inverse variance weighted	15	-0.0144359	0.0724868	-0.15651	0.127638	0.985668	0.855123	1.13614	0.842144	0.933229
ukb_phase1to3_fmri_edge_dec21_2019_pheno942	Peripheral vascular diseases	Inverse variance weighted	3	-0.0128238	0.0733897	-0.156668	0.13102	0.987258	0.854988	1.13999	0.861287	0.933229
ukb_phase1to3_fmri_node_dec21_2019_pheno69	Peripheral vascular diseases	Inverse variance weighted	10	0.0096218	0.0567583	-0.101624	0.120868	1.00967	0.903369	1.12848	0.865386	0.933229
ukb_phase1to3_fmri_edge_dec21_2019_pheno869	Peripheral vascular diseases	Inverse variance weighted	5	-0.00752117	0.0455677	-0.0968339	0.0817915	0.992507	0.907707	1.08523	0.868901	0.933229
ukb_phase1to3_fmri_edge_dec21_2019_pheno1300	Peripheral vascular diseases	Inverse variance weighted	3	0.00815849	0.0516189	-0.0930146	0.109332	1.00819	0.91118	1.11553	0.874416	0.933229
ukb_phase1to3_fmri_edge_dec21_2019_pheno918	Peripheral vascular diseases	Inverse variance weighted	3	0.0299321	0.192576	-0.347517	0.407381	1.03038	0.70644	1.50288	0.876482	0.933229
ukb_phase1to3_fmri_node_dec21_2019_pheno19	Peripheral vascular diseases	Inverse variance weighted	2	-0.0474373	0.313779	-0.662444	0.567569	0.95367	0.51559	1.76397	0.879833	0.933229
ukb_phase1to3_fmri_node_dec21_2019_pheno11	Peripheral vascular diseases	Inverse variance weighted	6	-0.0320152	0.211889	-0.447318	0.383288	0.968492	0.639341	1.4671	0.879901	0.933229
ukb_phase1to3_fmri_node_dec21_2019_pheno25	Peripheral vascular diseases	Inverse variance weighted	6	0.0133177	0.104997	-0.192476	0.219111	1.01341	0.824914	1.24497	0.899068	0.946387
ukb_phase1to3_fmri_edge_dec21_2019_pheno1221	Peripheral vascular diseases	Inverse variance weighted	2	0.00697004	0.0665771	-0.123521	0.137461	1.00699	0.883803	1.14736	0.916621	0.957664
ukb_phase1to3_fmri_node_dec21_2019_pheno71	Peripheral vascular diseases	Inverse variance weighted	4	-0.0124249	0.132533	-0.27219	0.24734	0.987652	0.76171	1.28061	0.925308	0.959579
ukb_phase1to3_fmri_node_dec21_2019_pheno24	Peripheral vascular diseases	Inverse variance weighted	8	0.00463594	0.0595756	-0.112132	0.121404	1.00465	0.893926	1.12908	0.937974	0.961952
ukb_phase1to3_fmri_edge_dec21_2019_pheno815	Peripheral vascular diseases	Inverse variance weighted	4	0.00414784	0.0563664	-0.10633	0.114626	1.00416	0.899128	1.12145	0.941339	0.961952
ukb_phase1to3_fmri_node_dec21_2019_pheno60	Peripheral vascular diseases	Inverse variance weighted	7	0.0035001	0.0723519	-0.13831	0.14531	1.00351	0.870829	1.1564	0.961417	0.97535
ukb_phase1to3_fmri_node_dec21_2019_pheno9	Peripheral vascular diseases	Inverse variance weighted	15	0.00203763	0.0700191	-0.1352	0.139275	1.00204	0.873541	1.14944	0.976784	0.983811
ukb_phase1to3_fmri_node_dec21_2019_pheno76	Peripheral vascular diseases	Inverse variance weighted	4	-0.00112424	0.160635	-0.315969	0.31372	0.998876	0.729082	1.36851	0.994416	0.994416
ukb_phase1to3_fmri_edge_dec21_2019_pheno103	Restrictive cardiomyopathy	Inverse variance weighted	2	-2.34136	1.17212	-4.6387	-0.0440062	0.0961972	0.00967021	0.956948	0.0457661	0.127118
ukb_phase1to3_fmri_edge_dec21_2019_pheno1059	Restrictive cardiomyopathy	Inverse variance weighted	3	0.607339	2.83158	-4.94255	6.15723	1.83554	0.00713637	472.118	0.830166	0.928604
ukb_phase1to3_fmri_edge_dec21_2019_pheno1122	Restrictive cardiomyopathy	Inverse variance weighted	7	-0.337316	1.16444	-2.61961	1.94498	0.713683	0.0728309	6.99351	0.77206	0.925141
ukb_phase1to3_fmri_edge_dec21_2019_pheno1134	Restrictive cardiomyopathy	Inverse variance weighted	3	-1.804	2.47004	-6.64528	3.03728	0.16464	0.00130015	20.8486	0.465176	0.665805
ukb_phase1to3_fmri_edge_dec21_2019_pheno1137	Restrictive cardiomyopathy	Inverse variance weighted	7	-0.392084	1.27439	-2.88989	2.10572	0.675647	0.0555825	8.213	0.758338	0.918965
ukb_phase1to3_fmri_edge_dec21_2019_pheno1141	Restrictive cardiomyopathy	Inverse variance weighted	2	1.88832	1.94026	-1.91458	5.69122	6.60826	0.147403	296.256	0.330438	0.526351
ukb_phase1to3_fmri_edge_dec21_2019_pheno1142	Restrictive cardiomyopathy	Inverse variance weighted	5	-0.444561	1.85735	-4.08497	3.19585	0.641106	0.0168236	24.4309	0.810833	0.928604
ukb_phase1to3_fmri_edge_dec21_2019_pheno1161	Restrictive cardiomyopathy	Inverse variance weighted	10	-0.101779	0.92728	-1.91925	1.71569	0.903229	0.146717	5.56051	0.912599	0.948474
ukb_phase1to3_fmri_edge_dec21_2019_pheno1167	Restrictive cardiomyopathy	Inverse variance weighted	3	-0.201396	1.61354	-3.36394	2.96115	0.817588	0.0345987	19.3201	0.900669	0.948432
ukb_phase1to3_fmri_edge_dec21_2019_pheno1171	Restrictive cardiomyopathy	Inverse variance weighted	2	-4.37467	2.37056	-9.02097	0.271622	0.0125922	0.000120849	1.31209	0.0649766	0.158452
ukb_phase1to3_fmri_edge_dec21_2019_pheno1175	Restrictive cardiomyopathy	Inverse variance weighted	2	-4.37467	2.37056	-9.02097	0.271622	0.0125922	0.000120849	1.31209	0.0649766	0.158452
ukb_phase1to3_fmri_edge_dec21_2019_pheno1183	Restrictive cardiomyopathy	Inverse variance weighted	3	1.07023	1.54973	-1.96724	4.10769	2.91604	0.139842	60.8062	0.489824	0.671584
ukb_phase1to3_fmri_edge_dec21_2019_pheno1184	Restrictive cardiomyopathy	Inverse variance weighted	2	1.19907	1.80361	-2.336	4.73415	3.31705	0.0967134	113.767	0.506166	0.683079
ukb_phase1to3_fmri_edge_dec21_2019_pheno1189	Restrictive cardiomyopathy	Inverse variance weighted	6	-0.297431	1.20854	-2.66618	2.07131	0.742724	0.0695175	7.93524	0.805599	0.928604
ukb_phase1to3_fmri_edge_dec21_2019_pheno1211	Restrictive cardiomyopathy	Inverse variance weighted	2	-1.5666	1.68777	-4.87463	1.74143	0.208754	0.00763795	5.70547	0.3533	0.55107
ukb_phase1to3_fmri_edge_dec21_2019_pheno1221	Restrictive cardiomyopathy	Inverse variance weighted	2	-2.80438	1.69572	-6.128	0.519239	0.0605444	0.00218095	1.68075	0.0981691	0.216595
ukb_phase1to3_fmri_edge_dec21_2019_pheno1250	Restrictive cardiomyopathy	Inverse variance weighted	9	-0.175634	0.964583	-2.06622	1.71495	0.838925	0.126664	5.55639	0.855518	0.929039
ukb_phase1to3_fmri_edge_dec21_2019_pheno1256	Restrictive cardiomyopathy	Inverse variance weighted	6	0.503455	1.0937	-1.6402	2.64711	1.65443	0.193941	14.1132	0.645285	0.822886
ukb_phase1to3_fmri_edge_dec21_2019_pheno1260	Restrictive cardiomyopathy	Inverse variance weighted	9	-0.533116	1.39855	-3.27428	2.20805	0.586773	0.037844	9.09795	0.703061	0.888414
ukb_phase1to3_fmri_edge_dec21_2019_pheno1269	Restrictive cardiomyopathy	Inverse variance weighted	3	0.528712	2.83689	-5.03158	6.08901	1.69675	0.00652847	440.983	0.852154	0.929039
ukb_phase1to3_fmri_edge_dec21_2019_pheno1270	Restrictive cardiomyopathy	Inverse variance weighted	2	1.423	1.81444	-2.1333	4.9793	4.14956	0.118446	145.373	0.432885	0.640116
ukb_phase1to3_fmri_edge_dec21_2019_pheno1273	Restrictive cardiomyopathy	Inverse variance weighted	3	1.69739	1.71098	-1.65614	5.05092	5.45967	0.190874	156.165	0.321171	0.519103
ukb_phase1to3_fmri_edge_dec21_2019_pheno1276	Restrictive cardiomyopathy	Inverse variance weighted	7	-0.34876	1.10251	-2.50968	1.81216	0.705563	0.0812946	6.12364	0.75175	0.918965
ukb_phase1to3_fmri_edge_dec21_2019_pheno1293	Restrictive cardiomyopathy	Inverse variance weighted	4	0.739201	1.24354	-1.69814	3.17654	2.09426	0.183023	23.9638	0.552223	0.710732
ukb_phase1to3_fmri_edge_dec21_2019_pheno1296	Restrictive cardiomyopathy	Inverse variance weighted	4	0.0971938	1.27588	-2.40354	2.59793	1.10207	0.0903975	13.4358	0.939278	0.967108
ukb_phase1to3_fmri_edge_dec21_2019_pheno1300	Restrictive cardiomyopathy	Inverse variance weighted	3	0.00492905	2.27582	-4.45568	4.46554	1.00494	0.0116124	86.9676	0.998272	0.998272
ukb_phase1to3_fmri_edge_dec21_2019_pheno1302	Restrictive cardiomyopathy	Inverse variance weighted	6	0.390541	1.27339	-2.1053	2.88638	1.47778	0.12181	17.9283	0.759076	0.918965
ukb_phase1to3_fmri_edge_dec21_2019_pheno1309	Restrictive cardiomyopathy	Inverse variance weighted	5	-1.00879	1.58028	-4.10615	2.08856	0.364659	0.0164711	8.07327	0.523237	0.692666
ukb_phase1to3_fmri_edge_dec21_2019_pheno1317	Restrictive cardiomyopathy	Inverse variance weighted	2	-0.570126	2.55658	-5.58101	4.44076	0.565454	0.00376874	84.8396	0.823533	0.928604
ukb_phase1to3_fmri_edge_dec21_2019_pheno1328	Restrictive cardiomyopathy	Inverse variance weighted	6	-0.291675	1.17796	-2.60047	2.01712	0.747011	0.0742383	7.51668	0.804436	0.928604
ukb_phase1to3_fmri_edge_dec21_2019_pheno1343	Restrictive cardiomyopathy	Inverse variance weighted	5	-0.60107	1.64931	-3.83372	2.63158	0.548225	0.021629	13.8957	0.715532	0.896026
ukb_phase1to3_fmri_edge_dec21_2019_pheno1363	Restrictive cardiomyopathy	Inverse variance weighted	4	-1.35952	1.33949	-3.98492	1.26589	0.256785	0.0185939	3.54625	0.310131	0.507155
ukb_phase1to3_fmri_edge_dec21_2019_pheno1375	Restrictive cardiomyopathy	Inverse variance weighted	9	1.05206	1.17321	-1.24744	3.35156	2.86354	0.287238	28.5471	0.369863	0.564955
ukb_phase1to3_fmri_edge_dec21_2019_pheno146	Restrictive cardiomyopathy	Inverse variance weighted	3	-2.03726	1.32109	-4.62659	0.552069	0.130385	0.00978806	1.73684	0.123047	0.263131
ukb_phase1to3_fmri_edge_dec21_2019_pheno151	Restrictive cardiomyopathy	Inverse variance weighted	2	4.0533	1.97535	0.181613	7.92498	57.587	1.19915	2765.51	0.0401755	0.118817
ukb_phase1to3_fmri_edge_dec21_2019_pheno1697	Restrictive cardiomyopathy	Inverse variance weighted	36	0.0706246	0.425448	-0.763253	0.904502	1.07318	0.466148	2.4707	0.868156	0.935455
ukb_phase1to3_fmri_edge_dec21_2019_pheno1698	Restrictive cardiomyopathy	Inverse variance weighted	24	0.446208	0.461135	-0.457617	1.35003	1.56238	0.63279	3.85756	0.333229	0.526351
ukb_phase1to3_fmri_edge_dec21_2019_pheno1699	Restrictive cardiomyopathy	Inverse variance weighted	22	-0.0859013	0.623746	-1.30844	1.13664	0.917685	0.270241	3.11628	0.890463	0.944842
ukb_phase1to3_fmri_edge_dec21_2019_pheno1701	Restrictive cardiomyopathy	Inverse variance weighted	19	0.162496	0.694833	-1.19938	1.52437	1.17644	0.301382	4.59225	0.815091	0.928604
ukb_phase1to3_fmri_edge_dec21_2019_pheno232	Restrictive cardiomyopathy	Inverse variance weighted	5	0.204869	1.4315	-2.60087	3.0106	1.22736	0.0742092	20.2997	0.8862	0.944842
ukb_phase1to3_fmri_edge_dec21_2019_pheno249	Restrictive cardiomyopathy	Inverse variance weighted	2	1.49731	2.0149	-2.45189	5.4465	4.46963	0.0861304	231.946	0.45741	0.665805
ukb_phase1to3_fmri_edge_dec21_2019_pheno303	Restrictive cardiomyopathy	Inverse variance weighted	2	2.55628	1.69962	-0.774974	5.88753	12.8878	0.460716	360.514	0.132574	0.270996
ukb_phase1to3_fmri_edge_dec21_2019_pheno405	Restrictive cardiomyopathy	Inverse variance weighted	2	-1.52551	2.35191	-6.13526	3.08423	0.217509	0.00216516	21.8507	0.516579	0.690428
ukb_phase1to3_fmri_edge_dec21_2019_pheno574	Restrictive cardiomyopathy	Inverse variance weighted	2	-1.85909	2.30146	-6.36995	2.65178	0.155815	0.00171224	14.1792	0.419214	0.626567
ukb_phase1to3_fmri_edge_dec21_2019_pheno590	Restrictive cardiomyopathy	Inverse variance weighted	7	-0.723757	1.05529	-2.79213	1.34462	0.484927	0.0612904	3.83672	0.492817	0.671584
ukb_phase1to3_fmri_edge_dec21_2019_pheno593	Restrictive cardiomyopathy	Inverse variance weighted	6	2.18479	1.03563	0.154944	4.21463	8.88875	1.16759	67.669	0.0348917	0.110226
ukb_phase1to3_fmri_edge_dec21_2019_pheno597	Restrictive cardiomyopathy	Inverse variance weighted	13	0.849835	0.72709	-0.575261	2.27493	2.33926	0.562558	9.72724	0.242478	0.421305
ukb_phase1to3_fmri_edge_dec21_2019_pheno601	Restrictive cardiomyopathy	Inverse variance weighted	3	0.554189	1.99504	-3.35609	4.46446	1.74053	0.0348715	86.8744	0.781178	0.928067
ukb_phase1to3_fmri_edge_dec21_2019_pheno606	Restrictive cardiomyopathy	Inverse variance weighted	2	-0.90828	4.21527	-9.17021	7.35365	0.403217	0.000104094	1561.89	0.829398	0.928604
ukb_phase1to3_fmri_edge_dec21_2019_pheno609	Restrictive cardiomyopathy	Inverse variance weighted	5	1.59232	1.16177	-0.684753	3.8694	4.91515	0.504215	47.9134	0.170501	0.333797
ukb_phase1to3_fmri_edge_dec21_2019_pheno639	Restrictive cardiomyopathy	Inverse variance weighted	4	2.13545	1.26565	-0.345215	4.61612	8.46088	0.708068	101.101	0.0915568	0.206452
ukb_phase1to3_fmri_edge_dec21_2019_pheno65	Restrictive cardiomyopathy	Inverse variance weighted	2	2.2096	1.26081	-0.261593	4.68079	9.11208	0.769824	107.856	0.0796843	0.18924
ukb_phase1to3_fmri_edge_dec21_2019_pheno674	Restrictive cardiomyopathy	Inverse variance weighted	4	2.13545	1.26565	-0.345215	4.61612	8.46088	0.708068	101.101	0.0915568	0.206452
ukb_phase1to3_fmri_edge_dec21_2019_pheno705	Restrictive cardiomyopathy	Inverse variance weighted	2	3.721	1.87027	0.0552707	7.38674	41.3058	1.05683	1614.43	0.0466403	0.127118
ukb_phase1to3_fmri_edge_dec21_2019_pheno767	Restrictive cardiomyopathy	Inverse variance weighted	2	-1.69779	2.02545	-5.66767	2.27208	0.183087	0.00345592	9.69956	0.4019	0.607219
ukb_phase1to3_fmri_edge_dec21_2019_pheno810	Restrictive cardiomyopathy	Inverse variance weighted	3	0.950859	3.11661	-5.15769	7.05941	2.58793	0.00575497	1163.76	0.760294	0.918965
ukb_phase1to3_fmri_edge_dec21_2019_pheno815	Restrictive cardiomyopathy	Inverse variance weighted	4	0.293878	1.41154	-2.47273	3.06049	1.34162	0.084354	21.338	0.835075	0.928604
ukb_phase1to3_fmri_edge_dec21_2019_pheno816	Restrictive cardiomyopathy	Inverse variance weighted	3	2.80185	2.14056	-1.39365	6.99736	16.4752	0.248168	1093.74	0.190557	0.348519
ukb_phase1to3_fmri_edge_dec21_2019_pheno824	Restrictive cardiomyopathy	Inverse variance weighted	4	0.167614	1.55853	-2.88711	3.22234	1.18248	0.055737	25.0867	0.914356	0.948474
ukb_phase1to3_fmri_edge_dec21_2019_pheno867	Restrictive cardiomyopathy	Inverse variance weighted	3	1.47787	1.15814	-0.792077	3.74782	4.38361	0.452903	42.4285	0.201928	0.36452
ukb_phase1to3_fmri_edge_dec21_2019_pheno869	Restrictive cardiomyopathy	Inverse variance weighted	5	-1.39616	1.04405	-3.4425	0.650181	0.247546	0.0319846	1.91589	0.18114	0.344911
ukb_phase1to3_fmri_edge_dec21_2019_pheno918	Restrictive cardiomyopathy	Inverse variance weighted	3	-0.357541	1.7924	-3.87064	3.15556	0.699394	0.020845	23.4662	0.84189	0.928752
ukb_phase1to3_fmri_edge_dec21_2019_pheno942	Restrictive cardiomyopathy	Inverse variance weighted	3	-2.38947	1.62062	-5.56588	0.786941	0.0916784	0.00382622	2.19667	0.140369	0.282772
ukb_phase1to3_fmri_edge_dec21_2019_pheno956	Restrictive cardiomyopathy	Inverse variance weighted	3	1.54366	1.31871	-1.041	4.12833	4.68171	0.353101	62.074	0.241764	0.421305
ukb_phase1to3_fmri_node_dec21_2019_pheno1	Restrictive cardiomyopathy	Inverse variance weighted	16	2.00983	0.626183	0.782515	3.23715	7.46207	2.18696	25.4611	0.00132893	0.0118433
ukb_phase1to3_fmri_node_dec21_2019_pheno10	Restrictive cardiomyopathy	Inverse variance weighted	7	2.32384	0.913589	0.53321	4.11448	10.2149	1.70439	61.2203	0.0109703	0.0513076
ukb_phase1to3_fmri_node_dec21_2019_pheno11	Restrictive cardiomyopathy	Inverse variance weighted	6	3.01299	1.14823	0.762461	5.26351	20.3481	2.14354	193.159	0.00868955	0.0484246
ukb_phase1to3_fmri_node_dec21_2019_pheno12	Restrictive cardiomyopathy	Inverse variance weighted	8	1.70791	0.78065	0.177835	3.23798	5.51741	1.19463	25.4822	0.0286839	0.102232
ukb_phase1to3_fmri_node_dec21_2019_pheno13	Restrictive cardiomyopathy	Inverse variance weighted	10	2.99937	0.751211	0.1527	4.47175	20.0729	4.60433	87.5093	0.0253216	0.0926236
ukb_phase1to3_fmri_node_dec21_2019_pheno14	Restrictive cardiomyopathy	Inverse variance weighted	15	2.02381	0.602476	0.842953	3.20466	7.56707	2.32322	24.6471	0.000781835	0.00990758
ukb_phase1to3_fmri_node_dec21_2019_pheno15	Restrictive cardiomyopathy	Inverse variance weighted	6	1.35272	1.24024	-1.07815	3.78359	3.86793	0.340225	43.9736	0.275408	0.455735
ukb_phase1to3_fmri_node_dec21_2019_pheno16	Restrictive cardiomyopathy	Inverse variance weighted	16	1.89491	0.587019	0.744354	3.04547	6.65195	2.10508	21.0199	0.00124649	0.0118433
ukb_phase1to3_fmri_node_dec21_2019_pheno17	Restrictive cardiomyopathy	Inverse variance weighted	9	2.89283	0.83819	1.24998	4.53569	18.0444	3.49028	93.2875	0.000557919	0.00861675
ukb_phase1to3_fmri_node_dec21_2019_pheno18	Restrictive cardiomyopathy	Inverse variance weighted	15	1.83846	0.852201	0.16815	3.50878	6.28687	1.18311	33.4074	0.0309813	0.105034
ukb_phase1to3_fmri_node_dec21_2019_pheno19	Restrictive cardiomyopathy	Inverse variance weighted	2	2.12515	1.90618	-1.61096	5.86126	8.37416	0.199696	351.166	0.264904	0.449044
ukb_phase1to3_fmri_node_dec21_2019_pheno2	Restrictive cardiomyopathy	Inverse variance weighted	11	2.95475	0.89216	1.20612	4.70339	19.197	3.3405	110.32	0.000926608	0.00990758
ukb_phase1to3_fmri_node_dec21_2019_pheno20	Restrictive cardiomyopathy	Inverse variance weighted	15	0.922443	0.606125	-0.265561	2.11045	2.51543	0.766776	8.25193	0.128042	0.269663
ukb_phase1to3_fmri_node_dec21_2019_pheno21	Restrictive cardiomyopathy	Inverse variance weighted	13	2.16828	0.830803	0.539909	3.79666	8.74325	1.71585	44.5519	0.00905783	0.0484246
ukb_phase1to3_fmri_node_dec21_2019_pheno22	Restrictive cardiomyopathy	Inverse variance weighted	6	-0.79095	1.1137	-2.97379	1.3919	0.453414	0.051109	4.02247	0.477579	0.665805
ukb_phase1to3_fmri_node_dec21_2019_pheno23	Restrictive cardiomyopathy	Inverse variance weighted	12	1.93237	0.754106	0.454324	3.41042	6.90587	1.57511	30.2779	0.0103931	0.0513076
ukb_phase1to3_fmri_node_dec21_2019_pheno24	Restrictive cardiomyopathy	Inverse variance weighted	8	1.1953	1.04112	-0.845301	3.2359	3.30455	0.429428	25.4293	0.250932	0.430612
ukb_phase1to3_fmri_node_dec21_2019_pheno25	Restrictive cardiomyopathy	Inverse variance weighted	6	2.07615	1.23251	-0.339565	4.49186	7.97368	0.71208	89.2871	0.0920867	0.206452
ukb_phase1to3_fmri_node_dec21_2019_pheno26	Restrictive cardiomyopathy	Inverse variance weighted	8	0.93756	1.2715	-1.55459	3.42971	2.55374	0.211277	30.8676	0.460902	0.665805
ukb_phase1to3_fmri_node_dec21_2019_pheno27	Restrictive cardiomyopathy	Inverse variance weighted	3	0.0655167	2.68088	-5.18902	5.32005	1.06771	0.00557749	204.394	0.980503	0.994817
ukb_phase1to3_fmri_node_dec21_2019_pheno28	Restrictive cardiomyopathy	Inverse variance weighted	11	1.84764	0.963862	-0.041531	3.73681	6.34482	0.95932	41.9639	0.0552491	0.144899
ukb_phase1to3_fmri_node_dec21_2019_pheno29	Restrictive cardiomyopathy	Inverse variance weighted	5	0.885226	1.24261	-1.5503	3.32075	2.42353	0.212185	27.6811	0.476223	0.665805
ukb_phase1to3_fmri_node_dec21_2019_pheno3	Restrictive cardiomyopathy	Inverse variance weighted	14	1.75717	0.755606	0.276187	3.23816	5.79603	1.31809	25.4868	0.0200443	0.0796047
ukb_phase1to3_fmri_node_dec21_2019_pheno30	Restrictive cardiomyopathy	Inverse variance weighted	8	3.09073	1.02389	1.08391	5.09755	21.9931	2.9562	163.621	0.00253933	0.0176483
ukb_phase1to3_fmri_node_dec21_2019_pheno31	Restrictive cardiomyopathy	Inverse variance weighted	12	1.85358	0.877346	0.133979	3.57318	6.38262	1.14337	35.6296	0.0346256	0.110226
ukb_phase1to3_fmri_node_dec21_2019_pheno32	Restrictive cardiomyopathy	Inverse variance weighted	13	2.61668	0.821611	1.00632	4.22704	13.6902	2.73552	68.5139	0.00144846	0.0118433
ukb_phase1to3_fmri_node_dec21_2019_pheno33	Restrictive cardiomyopathy	Inverse variance weighted	12	2.03402	0.883076	0.303192	3.76485	7.64477	1.35417	43.1573	0.0212599	0.082087
ukb_phase1to3_fmri_node_dec21_2019_pheno34	Restrictive cardiomyopathy	Inverse variance weighted	12	2.49897	0.703724	1.11967	3.87827	12.1699	3.06384	48.3403	0.00038368	0.00714104
ukb_phase1to3_fmri_node_dec21_2019_pheno35	Restrictive cardiomyopathy	Inverse variance weighted	6	0.679393	1.13952	-1.55406	2.91285	1.97268	0.211387	18.4092	0.551035	0.710732
ukb_phase1to3_fmri_node_dec21_2019_pheno36	Restrictive cardiomyopathy	Inverse variance weighted	12	2.69359	0.762425	1.19924	4.18794	14.7846	3.31758	65.8871	0.000410995	0.00714104
ukb_phase1to3_fmri_node_dec21_2019_pheno37	Restrictive cardiomyopathy	Inverse variance weighted	2	4.99827	2.21799	0.651002	9.34553	148.156	1.91746	11447.6	0.024227	0.0910151
ukb_phase1to3_fmri_node_dec21_2019_pheno39	Restrictive cardiomyopathy	Inverse variance weighted	16	1.85198	0.654871	0.568434	3.13553	6.37244	1.7655	23.0008	0.00468385	0.0283068
ukb_phase1to3_fmri_node_dec21_2019_pheno4	Restrictive cardiomyopathy	Inverse variance weighted	10	0.00950496	0.979381	-1.91008	1.92909	1.00955	0.148068	6.88325	0.992257	0.998272
ukb_phase1to3_fmri_node_dec21_2019_pheno40	Restrictive cardiomyopathy	Inverse variance weighted	15	0.935719	0.759873	-0.553632	2.42507	2.54905	0.574858	11.303	0.218168	0.388786
ukb_phase1to3_fmri_node_dec21_2019_pheno41	Restrictive cardiomyopathy	Inverse variance weighted	10	2.72671	0.855564	1.04981	4.40362	15.2825	2.8571	81.7459	0.00143739	0.0118433
ukb_phase1to3_fmri_node_dec21_2019_pheno42	Restrictive cardiomyopathy	Inverse variance weighted	10	2.58914	1.02383	0.582435	4.59584	13.3182	1.79039	99.0709	0.0114427	0.0513076
ukb_phase1to3_fmri_node_dec21_2019_pheno43	Restrictive cardiomyopathy	Inverse variance weighted	10	2.5687	0.770525	1.05847	4.07893	13.0489	2.88197	59.0824	0.000856973	0.00990758
ukb_phase1to3_fmri_node_dec21_2019_pheno44	Restrictive cardiomyopathy	Inverse variance weighted	8	1.86025	0.90155	0.0932066	3.62728	6.42531	1.09769	37.6105	0.0390761	0.118817
ukb_phase1to3_fmri_node_dec21_2019_pheno45	Restrictive cardiomyopathy	Inverse variance weighted	10	2.03227	0.798614	0.466988	3.59756	7.63141	1.59518	36.5089	0.0109357	0.0513076
ukb_phase1to3_fmri_node_dec21_2019_pheno46	Restrictive cardiomyopathy	Inverse variance weighted	12	2.70294	0.743313	1.24604	4.15983	14.9235	3.47656	64.0607	0.000276539	0.00714104
ukb_phase1to3_fmri_node_dec21_2019_pheno47	Restrictive cardiomyopathy	Inverse variance weighted	15	1.32789	0.712866	-0.069333	2.7251	3.77306	0.933016	15.258	0.0624988	0.157951
ukb_phase1to3_fmri_node_dec21_2019_pheno48	Restrictive cardiomyopathy	Inverse variance weighted	14	1.40118	0.687715	0.0532608	2.7491	4.06	1.0547	15.6286	0.0416054	0.120482
ukb_phase1to3_fmri_node_dec21_2019_pheno49	Restrictive cardiomyopathy	Inverse variance weighted	10	1.69987	0.852455	0.0290608	3.37069	5.47325	1.02949	29.0985	0.0461421	0.127118
ukb_phase1to3_fmri_node_dec21_2019_pheno5	Restrictive cardiomyopathy	Inverse variance weighted	12	2.34684	0.663016	1.04733	3.64635	10.4525	2.85002	38.3345	0.000400673	0.00714104
ukb_phase1to3_fmri_node_dec21_2019_pheno50	Restrictive cardiomyopathy	Inverse variance weighted	9	1.40145	0.926182	-0.413871	3.21676	4.06107	0.661086	24.9473	0.130243	0.270206
ukb_phase1to3_fmri_node_dec21_2019_pheno51	Restrictive cardiomyopathy	Inverse variance weighted	5	1.70261	1.07264	-0.399773	3.80499	5.48824	0.670472	44.9247	0.112444	0.244215
ukb_phase1to3_fmri_node_dec21_2019_pheno52	Restrictive cardiomyopathy	Inverse variance weighted	9	2.17776	0.860038	0.492089	3.86344	8.82654	1.63573	47.6287	0.0113359	0.0513076
ukb_phase1to3_fmri_node_dec21_2019_pheno53	Restrictive cardiomyopathy	Inverse variance weighted	7	0.728834	1.02955	-1.28908	2.74675	2.07266	0.275525	15.5918	0.478997	0.665805
ukb_phase1to3_fmri_node_dec21_2019_pheno54	Restrictive cardiomyopathy	Inverse variance weighted	11	2.82188	0.782231	1.28871	4.35506	16.8085	3.62811	77.8713	0.000309182	0.00714104
ukb_phase1to3_fmri_node_dec21_2019_pheno55	Restrictive cardiomyopathy	Inverse variance weighted	8	2.21283	1.18681	-0.113317	4.53898	9.14155	0.892868	93.595	0.0622487	0.157951
ukb_phase1to3_fmri_node_dec21_2019_pheno56	Restrictive cardiomyopathy	Inverse variance weighted	14	1.58909	0.741134	0.136469	3.04171	4.89929	1.14622	20.9411	0.032022	0.105978
ukb_phase1to3_fmri_node_dec21_2019_pheno57	Restrictive cardiomyopathy	Inverse variance weighted	11	2.18542	0.709664	0.794481	3.57636	8.89441	2.21329	35.7434	0.00207337	0.0151683
ukb_phase1to3_fmri_node_dec21_2019_pheno58	Restrictive cardiomyopathy	Inverse variance weighted	14	2.1468	0.682169	0.80975	4.48385	23.2616	6.10892	88.5754	0.00397024	0.0250847
ukb_phase1to3_fmri_node_dec21_2019_pheno59	Restrictive cardiomyopathy	Inverse variance weighted	7	1.8884	1.40258	-0.860662	4.63745	6.60876	0.422882	103.281	0.178182	0.343991
ukb_phase1to3_fmri_node_dec21_2019_pheno6	Restrictive cardiomyopathy	Inverse variance weighted	15	2.09985	0.632271	0.860596	3.3391	8.16493	2.36457	28.1937	0.000896577	0.00990758
ukb_phase1to3_fmri_node_dec21_2019_pheno60	Restrictive cardiomyopathy	Inverse variance weighted	7	1.47211	0.84178	-0.177781	3.122	4.35841	0.837126	22.6916	0.080325	0.18924
ukb_phase1to3_fmri_node_dec21_2019_pheno61	Restrictive cardiomyopathy	Inverse variance weighted	11	2.23138	0.755789	0.750034	3.71273	9.31272	2.11707	40.9654	0.00315329	0.0208718
ukb_phase1to3_fmri_node_dec21_2019_pheno62	Restrictive cardiomyopathy	Inverse variance weighted	4	0.0382755	1.24488	-2.40169	2.47824	1.03902	0.0905652	11.9202	0.975472	0.994817
ukb_phase1to3_fmri_node_dec21_2019_pheno63	Restrictive cardiomyopathy	Inverse variance weighted	8	3.95507	1.07061	1.85667	6.05347	52.1993	6.4024	425.585	0.000220564	0.00714104
ukb_phase1to3_fmri_node_dec21_2019_pheno64	Restrictive cardiomyopathy	Inverse variance weighted	4	2.11997	1.61426	-1.04399	5.28392	8.33085	0.352048	197.141	0.189091	0.348519
ukb_phase1to3_fmri_node_dec21_2019_pheno65	Restrictive cardiomyopathy	Inverse variance weighted	11	3.39303	0.774014	1.87596	4.91009	29.7558	6.52708	135.652	1.16693E-05	0.00162203
ukb_phase1to3_fmri_node_dec21_2019_pheno66	Restrictive cardiomyopathy	Inverse variance weighted	11	2.85092	0.768107	1.34543	4.35641	17.3037	3.83984	77.9766	0.000205939	0.00714104
ukb_phase1to3_fmri_node_dec21_2019_pheno67	Restrictive cardiomyopathy	Inverse variance weighted	10	2.58786	0.989806	0.647836	4.52788	13.3012	1.9114	92.5617	0.0089356	0.0484246
ukb_phase1to3_fmri_node_dec21_2019_pheno68	Restrictive cardiomyopathy	Inverse variance weighted	11	1.93551	0.988164	-0.00129561	3.87231	6.92755	0.998705	48.0532	0.0501492	0.134053
ukb_phase1to3_fmri_node_dec21_2019_pheno69	Restrictive cardiomyopathy	Inverse variance weighted	10	1.96076	0.805406	0.382168	3.53936	7.10475	1.46546	34.4448	0.0149122	0.062812
ukb_phase1to3_fmri_node_dec21_2019_pheno7	Restrictive cardiomyopathy	Inverse variance weighted	13	2.25218	0.715508	0.849781	3.65457	9.50841	2.33914	38.651	0.00164582	0.0127094
ukb_phase1to3_fmri_node_dec21_2019_pheno70	Restrictive cardiomyopathy	Inverse variance weighted	9	2.27228	1.04736	0.219458	4.32509	9.70146	1.2454	75.5726	0.0300421	0.104396
ukb_phase1to3_fmri_node_dec21_2019_pheno71	Restrictive cardiomyopathy	Inverse variance weighted	4	2.2158	2.01944	-1.74231	6.1739	9.16871	0.175116	480.054	0.272539	0.455735
ukb_phase1to3_fmri_node_dec21_2019_pheno72	Restrictive cardiomyopathy	Inverse variance weighted	5	1.86419	1.33351	-0.749488	4.47786	6.45068	0.472608	88.0461	0.162126	0.321936
ukb_phase1to3_fmri_node_dec21_2019_pheno73	Restrictive cardiomyopathy	Inverse variance weighted	5	1.31799	1.43032	-1.48544	4.12142	3.7359	0.226403	61.6464	0.356808	0.55107
ukb_phase1to3_fmri_node_dec21_2019_pheno74	Restrictive cardiomyopathy	Inverse variance weighted	5	2.58867	1.25885	0.121321	5.05602	13.3121	1.12899	156.965	0.0397465	0.118817
ukb_phase1to3_fmri_node_dec21_2019_pheno75	Restrictive cardiomyopathy	Inverse variance weighted	4	3.43381	1.38891	0.711533	6.15608	30.9944	2.03711	471.575	0.0134249	0.0583144
ukb_phase1to3_fmri_node_dec21_2019_pheno76	Restrictive cardiomyopathy	Inverse variance weighted	4	-1.26527	2.12001	-5.42048	2.88995	0.282164	0.00442501	17.9924	0.550627	0.710732
ukb_phase1to3_fmri_node_dec21_2019_pheno8	Restrictive cardiomyopathy	Inverse variance weighted	7	1.58662	1.20771	-0.780486	3.95372	4.8872	0.458183	52.1291	0.188932	0.348519
ukb_phase1to3_fmri_node_dec21_2019_pheno9	Restrictive cardiomyopathy	Inverse variance weighted	15	1.55365	0.661933	0.256266	2.85104	4.72872	1.2921	17.3058	0.0189177	0.0773402
ukb_phase1to3_fmri_edge_dec21_2019_pheno103	Rheumatic heart valve disease	Inverse variance weighted	2	-0.471669	0.429564	-1.31361	0.370277	0.62396	0.268847	1.44814	0.272197	0.985995
ukb_phase1to3_fmri_edge_dec21_2019_pheno1059	Rheumatic heart valve disease	Inverse variance weighted	3	-0.153726	0.60768	-1.34478	1.03733	0.857507	0.260597	2.82166	0.80029	0.985995
ukb_phase1to3_fmri_edge_dec21_2019_pheno1122	Rheumatic heart valve disease	Inverse variance weighted	7	0.0299861	0.365592	-0.686575	0.746547	1.03044	0.503297	2.1097	0.93463	0.985995
ukb_phase1to3_fmri_edge_dec21_2019_pheno1134	Rheumatic heart valve disease	Inverse variance weighted	3	-0.212217	0.599142	-1.38654	0.962101	0.808789	0.24994	2.61719	0.723187	0.985995
ukb_phase1to3_fmri_edge_dec21_2019_pheno1137	Rheumatic heart valve disease	Inverse variance weighted	7	0.177358	0.392368	-0.591683	0.946399	1.19406	0.553395	2.57641	0.651255	0.985995
ukb_phase1to3_fmri_edge_dec21_2019_pheno1141	Rheumatic heart valve disease	Inverse variance weighted	2	0.328249	0.711007	-1.06533	1.72182	1.38853	0.344616	5.59472	0.64432	0.985995
ukb_phase1to3_fmri_edge_dec21_2019_pheno1142	Rheumatic heart valve disease	Inverse variance weighted	5	-0.195903	0.473126	-1.12323	0.731425	0.822092	0.325227	2.07804	0.67883	0.985995
ukb_phase1to3_fmri_edge_dec21_2019_pheno1161	Rheumatic heart valve disease	Inverse variance weighted	10	-0.42404	0.385671	-1.17995	0.331874	0.654398	0.307293	1.39358	0.271555	0.985995
ukb_phase1to3_fmri_edge_dec21_2019_pheno1167	Rheumatic heart valve disease	Inverse variance weighted	3	-1.14149	0.768041	-2.64686	0.363867	0.319342	0.0708737	1.43888	0.137216	0.985995
ukb_phase1to3_fmri_edge_dec21_2019_pheno1171	Rheumatic heart valve disease	Inverse variance weighted	6	0.271921	0.629081	-0.961078	1.50492	1.31248	0.38248	4.50379	0.665559	0.985995
ukb_phase1to3_fmri_edge_dec21_2019_pheno1175	Rheumatic heart valve disease	Inverse variance weighted	2	0.788032	0.866986	-0.91126	2.48732	2.19906	0.402017	12.029	0.363385	0.985995
ukb_phase1to3_fmri_edge_dec21_2019_pheno1183	Rheumatic heart valve disease	Inverse variance weighted	3	0.713651	0.927037	-1.10334	2.53064	2.04143	0.33176	12.5616	0.441407	0.985995
ukb_phase1to3_fmri_edge_dec21_2019_pheno1184	Rheumatic heart valve disease	Inverse variance weighted	2	1.2068	0.832506	-0.424913	2.83851	3.34277	0.653827	17.0903	0.147171	0.985995
ukb_phase1to3_fmri_edge_dec21_2019_pheno1189	Rheumatic heart valve disease	Inverse variance weighted	6	-0.113348	0.655876	-1.39887	1.17217	0.89284	0.246877	3.22899	0.862794	0.985995
ukb_phase1to3_fmri_edge_dec21_2019_pheno1211	Rheumatic heart valve disease	Inverse variance weighted	2	-0.513352	0.622273	-1.73301	0.706303	0.598486	0.176752	2.02648	0.409393	0.985995
ukb_phase1to3_fmri_edge_dec21_2019_pheno1221	Rheumatic heart valve disease	Inverse variance weighted	2	-0.146341	0.626811	-1.37489	1.08221	0.863863	0.252867	2.95119	0.815397	0.985995
ukb_phase1to3_fmri_edge_dec21_2019_pheno1250	Rheumatic heart valve disease	Inverse variance weighted	9	-0.469469	0.353535	-1.1624	0.22346	0.625334	0.312735	1.2504	0.184202	0.985995
ukb_phase1to3_fmri_edge_dec21_2019_pheno1256	Rheumatic heart valve disease	Inverse variance weighted	6	-0.0334364	0.401495	-0.820366	0.753493	0.967116	0.440271	2.12441	0.933629	0.985995
ukb_phase1to3_fmri_edge_dec21_2019_pheno1260	Rheumatic heart valve disease	Inverse variance weighted	9	-0.322422	0.427052	-1.15944	0.5146	0.724393	0.313661	1.67297	0.450252	0.985995
ukb_phase1to3_fmri_edge_dec21_2019_pheno1269	Rheumatic heart valve disease	Inverse variance weighted	3	-0.769425	0.577471	-1.90127	0.362418	0.463279	0.149379	1.4368	0.182727	0.985995
ukb_phase1to3_fmri_edge_dec21_2019_pheno1270	Rheumatic heart valve disease	Inverse variance weighted	2	-1.01645	0.665956	-2.32172	0.288829	0.361879	0.0981048	1.33486	0.126937	0.985995
ukb_phase1to3_fmri_edge_dec21_2019_pheno1273	Rheumatic heart valve disease	Inverse variance weighted	3	0.198295	0.629458	-1.03544	1.43203	1.21932	0.355069	4.18721	0.752743	0.985995
ukb_phase1to3_fmri_edge_dec21_2019_pheno1276	Rheumatic heart valve disease	Inverse variance weighted	7	-0.0763619	0.404589	-0.869356	0.716632	0.926481	0.419221	2.04753	0.850297	0.985995
ukb_phase1to3_fmri_edge_dec21_2019_pheno1293	Rheumatic heart valve disease	Inverse variance weighted	4	0.322031	0.572788	-0.800633	1.4447	1.37993	0.449045	4.24056	0.573968	0.985995
ukb_phase1to3_fmri_edge_dec21_2019_pheno1296	Rheumatic heart valve disease	Inverse variance weighted	4	0.397725	0.527318	-0.635818	1.43127	1.48843	0.529502	4.184	0.450704	0.985995
ukb_phase1to3_fmri_edge_dec21_2019_pheno1300	Rheumatic heart valve disease	Inverse variance weighted	3	0.213238	0.486305	-0.73992	1.1664	1.23768	0.477152	3.2104	0.661034	0.985995
ukb_phase1to3_fmri_edge_dec21_2019_pheno1302	Rheumatic heart valve disease	Inverse variance weighted	6	-0.796899	0.608997	-1.99053	0.396736	0.450725	0.136623	1.48696	0.190689	0.985995
ukb_phase1to3_fmri_edge_dec21_2019_pheno1309	Rheumatic heart valve disease	Inverse variance weighted	5	-0.0168621	0.498559	-0.994037	0.960313	0.983279	0.37008	2.61251	0.973019	0.985995
ukb_phase1to3_fmri_edge_dec21_2019_pheno1317	Rheumatic heart valve disease	Inverse variance weighted	2	-0.122127	0.670101	-1.43552	1.19127	0.885036	0.23799	3.29126	0.855385	0.985995
ukb_phase1to3_fmri_edge_dec21_2019_pheno1328	Rheumatic heart valve disease	Inverse variance weighted	6	0.136095	0.52121	-0.885476	1.15767	1.14579	0.412518	3.1825	0.794005	0.985995
ukb_phase1to3_fmri_edge_dec21_2019_pheno1343	Rheumatic heart valve disease	Inverse variance weighted	5	0.869305	0.758682	-0.617712	2.35632	2.38525	0.539177	10.5521	0.251874	0.985995
ukb_phase1to3_fmri_edge_dec21_2019_pheno1363	Rheumatic heart valve disease	Inverse variance weighted	4	0.287341	0.616246	-0.9205	1.49518	1.33288	0.39832	4.46015	0.641017	0.985995
ukb_phase1to3_fmri_edge_dec21_2019_pheno1375	Rheumatic heart valve disease	Inverse variance weighted	9	0.358743	0.543499	-0.706515	1.424	1.43153	0.493361	4.1537	0.509214	0.985995
ukb_phase1to3_fmri_edge_dec21_2019_pheno1382	Rheumatic heart valve disease	Inverse variance weighted	6	0.214367	0.668861	-1.0966	1.52533	1.23908	0.334005	4.59668	0.748593	0.985995
ukb_phase1to3_fmri_edge_dec21_2019_pheno146	Rheumatic heart valve disease	Inverse variance weighted	3	-0.111757	0.50857	-1.10855	0.885041	0.894262	0.330036	2.42308	0.826068	0.985995
ukb_phase1to3_fmri_edge_dec21_2019_pheno151	Rheumatic heart valve disease	Inverse variance weighted	2	1.29157	0.720011	-0.119655	2.70279	3.63848	0.887227	14.9213	0.0728427	0.985995
ukb_phase1to3_fmri_edge_dec21_2019_pheno1697	Rheumatic heart valve disease	Inverse variance weighted	36	0.0784396	0.156156	-0.227626	0.384505	1.0816	0.796422	1.46889	0.615445	0.985995
ukb_phase1to3_fmri_edge_dec21_2019_pheno1698	Rheumatic heart valve disease	Inverse variance weighted	24	-0.0629088	0.234842	-0.523199	0.397381	0.939029	0.592622	1.48792	0.788794	0.985995
ukb_phase1to3_fmri_edge_dec21_2019_pheno1699	Rheumatic heart valve disease	Inverse variance weighted	22	0.26904	0.228855	-0.179515	0.717596	1.30871	0.835676	2.0495	0.239757	0.985995
ukb_phase1to3_fmri_edge_dec21_2019_pheno1701	Rheumatic heart valve disease	Inverse variance weighted	19	-0.318053	0.215147	-0.739741	0.103636	0.727564	0.477238	1.1092	0.139327	0.985995
ukb_phase1to3_fmri_edge_dec21_2019_pheno232	Rheumatic heart valve disease	Inverse variance weighted	5	-0.181074	0.572244	-1.30267	0.940524	0.834374	0.271804	2.56132	0.751678	0.985995
ukb_phase1to3_fmri_edge_dec21_2019_pheno249	Rheumatic heart valve disease	Inverse variance weighted	2	0.234512	0.604962	-0.951213	1.42024	1.26429	0.386272	4.1381	0.698277	0.985995
ukb_phase1to3_fmri_edge_dec21_2019_pheno303	Rheumatic heart valve disease	Inverse variance weighted	2	1.02513	0.624412	-0.198714	2.24898	2.78747	0.819785	9.47809	0.10064	0.985995
ukb_phase1to3_fmri_edge_dec21_2019_pheno405	Rheumatic heart valve disease	Inverse variance weighted	2	0.172315	0.709185	-1.21769	1.56232	1.18805	0.295914	4.76986	0.808024	0.985995
ukb_phase1to3_fmri_edge_dec21_2019_pheno574	Rheumatic heart valve disease	Inverse variance weighted	2	0.140592	0.7766	-1.38154	1.66273	1.15095	0.25119	5.27367	0.85634	0.985995
ukb_phase1to3_fmri_edge_dec21_2019_pheno590	Rheumatic heart valve disease	Inverse variance weighted	7	-0.505242	0.373196	-1.23671	0.226223	0.60336	0.290339	1.25385	0.175793	0.985995
ukb_phase1to3_fmri_edge_dec21_2019_pheno593	Rheumatic heart valve disease	Inverse variance weighted	6	0.101153	0.381198	-0.645995	0.848301	1.10645	0.524141	2.33567	0.790736	0.985995
ukb_phase1to3_fmri_edge_dec21_2019_pheno597	Rheumatic heart valve disease	Inverse variance weighted	13	0.135055	0.258469	-0.371543	0.641654	1.1446	0.689669	1.89962	0.601307	0.985995
ukb_phase1to3_fmri_edge_dec21_2019_pheno601	Rheumatic heart valve disease	Inverse variance weighted	3	0.578148	0.542663	-0.485472	1.64177	1.78273	0.615407	5.1643	0.286699	0.985995
ukb_phase1to3_fmri_edge_dec21_2019_pheno606	Rheumatic heart valve disease	Inverse variance weighted	2	0.0487647	0.723927	-1.37013	1.46766	1.04997	0.254074	4.33907	0.946294	0.985995
ukb_phase1to3_fmri_edge_dec21_2019_pheno609	Rheumatic heart valve disease	Inverse variance weighted	5	-0.323632	0.427617	-1.16176	0.514497	0.723516	0.312934	1.6728	0.449153	0.985995
ukb_phase1to3_fmri_edge_dec21_2019_pheno65	Rheumatic heart valve disease	Inverse variance weighted	2	0.0868294	1.14566	-2.15866	2.33232	1.09071	0.11548	10.3018	0.939586	0.985995
ukb_phase1to3_fmri_edge_dec21_2019_pheno674	Rheumatic heart valve disease	Inverse variance weighted	4	0.0214815	0.662198	-1.27643	1.31939	1.02171	0.279032	3.74114	0.974121	0.985995
ukb_phase1to3_fmri_edge_dec21_2019_pheno705	Rheumatic heart valve disease	Inverse variance weighted	2	0.596229	0.780079	-0.932726	2.12518	1.81526	0.39348	8.37444	0.444677	0.985995
ukb_phase1to3_fmri_edge_dec21_2019_pheno767	Rheumatic heart valve disease	Inverse variance weighted	2	-0.709279	0.745412	-2.17029	0.751728	0.491999	0.114145	2.12066	0.341337	0.985995
ukb_phase1to3_fmri_edge_dec21_2019_pheno810	Rheumatic heart valve disease	Inverse variance weighted	3	0.532744	0.64552	-0.732475	1.79796	1.7036	0.480718	6.03733	0.409205	0.985995
ukb_phase1to3_fmri_edge_dec21_2019_pheno815	Rheumatic heart valve disease	Inverse variance weighted	4	-0.055266	0.625989	-1.2822	1.17167	0.946233	0.277425	3.22739	0.929649	0.985995
ukb_phase1to3_fmri_edge_dec21_2019_pheno816	Rheumatic heart valve disease	Inverse variance weighted	3	-0.209601	0.784271	-1.74677	1.32757	0.810908	0.174336	3.77187	0.789272	0.985995
ukb_phase1to3_fmri_edge_dec21_2019_pheno824	Rheumatic heart valve disease	Inverse variance weighted	4	0.354236	0.428208	-0.485052	1.19352	1.42509	0.615665	3.29869	0.408094	0.985995
ukb_phase1to3_fmri_edge_dec21_2019_pheno867	Rheumatic heart valve disease	Inverse variance weighted	3	-0.606483	0.425791	-1.44103	0.228068	0.545265	0.236683	1.25617	0.15434	0.985995
ukb_phase1to3_fmri_edge_dec21_2019_pheno869	Rheumatic heart valve disease	Inverse variance weighted	5	-0.485048	0.373745	-1.21759	0.247491	0.615668	0.295943	1.28081	0.194354	0.985995
ukb_phase1to3_fmri_edge_dec21_2019_pheno918	Rheumatic heart valve disease	Inverse variance weighted	3	-0.287824	0.60086	-1.46551	0.889861	0.749894	0.23096	2.43479	0.631924	0.985995
ukb_phase1to3_fmri_edge_dec21_2019_pheno942	Rheumatic heart valve disease	Inverse variance weighted	3	-0.190872	0.530672	-1.23099	0.849246	0.826239	0.292004	2.33788	0.719087	0.985995
ukb_phase1to3_fmri_edge_dec21_2019_pheno956	Rheumatic heart valve disease	Inverse variance weighted	3	0.409547	0.486257	-0.543517	1.36261	1.50613	0.580702	3.90638	0.399652	0.985995
ukb_phase1to3_fmri_node_dec21_2019_pheno1	Rheumatic heart valve disease	Inverse variance weighted	16	-0.0190836	0.213203	-0.436962	0.398795	0.981097	0.645996	1.49003	0.928677	0.985995
ukb_phase1to3_fmri_node_dec21_2019_pheno10	Rheumatic heart valve disease	Inverse variance weighted	7	0.162667	0.337293	-0.498428	0.823762	1.17664	0.607485	2.27906	0.629613	0.985995
ukb_phase1to3_fmri_node_dec21_2019_pheno11	Rheumatic heart valve disease	Inverse variance weighted	6	-0.0704326	0.464402	-0.980661	0.839795	0.931991	0.375063	2.31589	0.879453	0.985995
ukb_phase1to3_fmri_node_dec21_2019_pheno12	Rheumatic heart valve disease	Inverse variance weighted	8	0.197278	0.287117	-0.365472	0.760028	1.21808	0.693869	2.13834	0.492021	0.985995
ukb_phase1to3_fmri_node_dec21_2019_pheno13	Rheumatic heart valve disease	Inverse variance weighted	10	-0.207936	0.276352	-0.749586	0.333714	0.812259	0.472562	1.39614	0.451791	0.985995
ukb_phase1to3_fmri_node_dec21_2019_pheno14	Rheumatic heart valve disease	Inverse variance weighted	15	0.292395	0.221723	-0.142182	0.726972	1.33963	0.867464	2.06881	0.187256	0.985995
ukb_phase1to3_fmri_node_dec21_2019_pheno15	Rheumatic heart valve disease	Inverse variance weighted	6	0.00706849	0.402682	-0.782188	0.796325	1.00709	0.457404	2.21738	0.985995	0.985995
ukb_phase1to3_fmri_node_dec21_2019_pheno16	Rheumatic heart valve disease	Inverse variance weighted	16	0.0179037	0.238456	-0.449469	0.485277	1.01806	0.637967	1.62462	0.94015	0.985995
ukb_phase1to3_fmri_node_dec21_2019_pheno17	Rheumatic heart valve disease	Inverse variance weighted	9	0.00643025	0.308579	-0.598385	0.611245	1.00645	0.549699	1.84272	0.983375	0.985995
ukb_phase1to3_fmri_node_dec21_2019_pheno18	Rheumatic heart valve disease	Inverse variance weighted	15	0.135956	0.252984	-0.359893	0.631805	1.14563	0.697751	1.881	0.590986	0.985995
ukb_phase1to3_fmri_node_dec21_2019_pheno19	Rheumatic heart valve disease	Inverse variance weighted	2	0.766078	0.700837	-0.607562	2.13972	2.15131	0.544677	8.49704	0.274354	0.985995
ukb_phase1to3_fmri_node_dec21_2019_pheno2	Rheumatic heart valve disease	Inverse variance weighted	11	0.462075	0.362994	-0.249392	1.17354	1.58736	0.779274	3.23343	0.203033	0.985995
ukb_phase1to3_fmri_node_dec21_2019_pheno20	Rheumatic heart valve disease	Inverse variance weighted	15	0.148145	0.223002	-0.28894	0.58523	1.15968	0.749057	1.7954	0.506486	0.985995
ukb_phase1to3_fmri_node_dec21_2019_pheno21	Rheumatic heart valve disease	Inverse variance weighted	13	-0.21149	0.267506	-0.735801	0.312822	0.809378	0.479121	1.36728	0.429178	0.985995
ukb_phase1to3_fmri_node_dec21_2019_pheno22	Rheumatic heart valve disease	Inverse variance weighted	6	0.503529	0.427758	-0.334877	1.34194	1.65455	0.715426	3.82644	0.239141	0.985995
ukb_phase1to3_fmri_node_dec21_2019_pheno23	Rheumatic heart valve disease	Inverse variance weighted	12	-0.09963	0.24673	-0.58322	0.38396	0.905172	0.558098	1.46809	0.686358	0.985995
ukb_phase1to3_fmri_node_dec21_2019_pheno24	Rheumatic heart valve disease	Inverse variance weighted	8	-0.25532	0.362016	-0.964872	0.454232	0.774669	0.381032	1.57496	0.480641	0.985995
ukb_phase1to3_fmri_node_dec21_2019_pheno25	Rheumatic heart valve disease	Inverse variance weighted	6	0.0211989	0.44751	-0.85592	0.898318	1.02143	0.424892	2.45547	0.962218	0.985995
ukb_phase1to3_fmri_node_dec21_2019_pheno26	Rheumatic heart valve disease	Inverse variance weighted	8	0.0719379	0.4888	-0.886109	1.02999	1.07459	0.412257	2.80102	0.882996	0.985995
ukb_phase1to3_fmri_node_dec21_2019_pheno27	Rheumatic heart valve disease	Inverse variance weighted	3	-0.735764	0.664784	-2.03874	0.567212	0.479139	0.130193	1.76334	0.268392	0.985995
ukb_phase1to3_fmri_node_dec21_2019_pheno28	Rheumatic heart valve disease	Inverse variance weighted	11	0.364348	0.360751	-0.342723	1.07142	1.43957	0.709835	2.91952	0.312509	0.985995
ukb_phase1to3_fmri_node_dec21_2019_pheno29	Rheumatic heart valve disease	Inverse variance weighted	5	0.227798	0.455997	-0.665955	1.12155	1.25583	0.513783	3.06961	0.617384	0.985995
ukb_phase1to3_fmri_node_dec21_2019_pheno3	Rheumatic heart valve disease	Inverse variance weighted	14	0.0549169	0.221379	-0.378985	0.488819	1.05645	0.684556	1.63039	0.804082	0.985995
ukb_phase1to3_fmri_node_dec21_2019_pheno30	Rheumatic heart valve disease	Inverse variance weighted	8	-0.404935	0.375645	-1.1412	0.33133	0.66702	0.319435	1.39282	0.281046	0.985995
ukb_phase1to3_fmri_node_dec21_2019_pheno31	Rheumatic heart valve disease	Inverse variance weighted	12	-0.0921958	0.29473	-0.669866	0.485474	0.911927	0.511777	1.62495	0.754421	0.985995
ukb_phase1to3_fmri_node_dec21_2019_pheno32	Rheumatic heart valve disease	Inverse variance weighted	13	0.115132	0.287024	-0.447435	0.677698	1.12202	0.639266	1.96934	0.68833	0.985995
ukb_phase1to3_fmri_node_dec21_2019_pheno33	Rheumatic heart valve disease	Inverse variance weighted	12	0.158029	0.282527	-0.395725	0.711783	1.1712	0.673192	2.03762	0.57593	0.985995
ukb_phase1to3_fmri_node_dec21_2019_pheno34	Rheumatic heart valve disease	Inverse variance weighted	12	0.226768	0.280085	-0.322198	0.775734	1.25454	0.724555	2.17219	0.418147	0.985995
ukb_phase1to3_fmri_node_dec21_2019_pheno35	Rheumatic heart valve disease	Inverse variance weighted	6	0.541489	0.441466	-0.323784	1.40676	1.71856	0.723407	4.08272	0.219984	0.985995
ukb_phase1to3_fmri_node_dec21_2019_pheno36	Rheumatic heart valve disease	Inverse variance weighted	12	-0.250608	0.280454	-0.800298	0.299083	0.778328	0.449195	1.34862	0.371548	0.985995
ukb_phase1to3_fmri_node_dec21_2019_pheno37	Rheumatic heart valve disease	Inverse variance weighted	2	0.930712	0.81625	-0.669139	2.53056	2.53631	0.512149	12.5606	0.254191	0.985995
ukb_phase1to3_fmri_node_dec21_2019_pheno38	Rheumatic heart valve disease	Inverse variance weighted	8	-0.433057	0.393316	-1.20396	0.337842	0.648524	0.300005	1.40192	0.270878	0.985995
ukb_phase1to3_fmri_node_dec21_2019_pheno39	Rheumatic heart valve disease	Inverse variance weighted	16	0.344414	0.22238	-0.0914514	0.78028	1.41116	0.912606	2.18208	0.121439	0.985995
ukb_phase1to3_fmri_node_dec21_2019_pheno4	Rheumatic heart valve disease	Inverse variance weighted	10	0.342139	0.398312	-0.438553	1.12283	1.40796	0.644969	3.07354	0.390356	0.985995
ukb_phase1to3_fmri_node_dec21_2019_pheno40	Rheumatic heart valve disease	Inverse variance weighted	15	0.0927454	0.2433	-0.384123	0.569614	1.09718	0.681047	1.76759	0.703057	0.985995
ukb_phase1to3_fmri_node_dec21_2019_pheno41	Rheumatic heart valve disease	Inverse variance weighted	10	0.0174767	0.341238	-0.651349	0.686303	1.01763	0.521342	1.98636	0.959154	0.985995
ukb_phase1to3_fmri_node_dec21_2019_pheno42	Rheumatic heart valve disease	Inverse variance weighted	10	0.0694657	0.413283	-0.74057	0.879501	1.07194	0.476842	2.4097	0.866518	0.985995
ukb_phase1to3_fmri_node_dec21_2019_pheno43	Rheumatic heart valve disease	Inverse variance weighted	10	-0.259443	0.332506	-0.911155	0.392269	0.771481	0.40206	1.48034	0.435235	0.985995
ukb_phase1to3_fmri_node_dec21_2019_pheno44	Rheumatic heart valve disease	Inverse variance weighted	8	-0.0376016	0.331812	-0.687952	0.612749	0.963097	0.502604	1.8455	0.909775	0.985995
ukb_phase1to3_fmri_node_dec21_2019_pheno45	Rheumatic heart valve disease	Inverse variance weighted	10	-0.296187	0.293865	-0.872163	0.279789	0.743648	0.418046	1.32285	0.313502	0.985995
ukb_phase1to3_fmri_node_dec21_2019_pheno46	Rheumatic heart valve disease	Inverse variance weighted	12	0.0648391	0.293118	-0.509672	0.63935	1.06699	0.600693	1.89525	0.824933	0.985995
ukb_phase1to3_fmri_node_dec21_2019_pheno47	Rheumatic heart valve disease	Inverse variance weighted	15	0.0285456	0.262172	-0.485312	0.542403	1.02896	0.615505	1.72014	0.913297	0.985995
ukb_phase1to3_fmri_node_dec21_2019_pheno48	Rheumatic heart valve disease	Inverse variance weighted	14	0.195873	0.226738	-0.248534	0.64028	1.21637	0.779943	1.89701	0.387658	0.985995
ukb_phase1to3_fmri_node_dec21_2019_pheno49	Rheumatic heart valve disease	Inverse variance weighted	10	-0.0642807	0.273032	-0.599423	0.470862	0.937742	0.549128	1.60137	0.813873	0.985995
ukb_phase1to3_fmri_node_dec21_2019_pheno5	Rheumatic heart valve disease	Inverse variance weighted	12	-0.0120279	0.24402	-0.490308	0.466252	0.988044	0.612438	1.59401	0.960688	0.985995
ukb_phase1to3_fmri_node_dec21_2019_pheno50	Rheumatic heart valve disease	Inverse variance weighted	9	-0.0837888	0.435181	-0.936744	0.769166	0.919625	0.391902	2.15797	0.847321	0.985995
ukb_phase1to3_fmri_node_dec21_2019_pheno51	Rheumatic heart valve disease	Inverse variance weighted	5	0.158036	0.427995	-0.680834	0.996906	1.17121	0.506195	2.70988	0.711943	0.985995
ukb_phase1to3_fmri_node_dec21_2019_pheno52	Rheumatic heart valve disease	Inverse variance weighted	9	0.409299	0.356772	-0.289974	1.10857	1.50576	0.748283	3.03003	0.251287	0.985995
ukb_phase1to3_fmri_node_dec21_2019_pheno53	Rheumatic heart valve disease	Inverse variance weighted	7	0.257846	0.37835	-0.48372	0.999411	1.29414	0.616486	2.71668	0.495555	0.985995
ukb_phase1to3_fmri_node_dec21_2019_pheno54	Rheumatic heart valve disease	Inverse variance weighted	11	-0.173317	0.287877	-0.737555	0.390922	0.840871	0.478282	1.47834	0.54714	0.985995
ukb_phase1to3_fmri_node_dec21_2019_pheno55	Rheumatic heart valve disease	Inverse variance weighted	8	0.140302	0.426133	-0.694918	0.975522	1.15062	0.499115	2.65255	0.741971	0.985995
ukb_phase1to3_fmri_node_dec21_2019_pheno56	Rheumatic heart valve disease	Inverse variance weighted	14	0.166387	0.232924	-0.290145	0.622919	1.18103	0.748155	1.86436	0.475017	0.985995
ukb_phase1to3_fmri_node_dec21_2019_pheno57	Rheumatic heart valve disease	Inverse variance weighted	11	0.279796	0.26103	-0.231822	0.791414	1.32286	0.793087	2.20651	0.283768	0.985995
ukb_phase1to3_fmri_node_dec21_2019_pheno58	Rheumatic heart valve disease	Inverse variance weighted	14	0.194151	0.255222	-0.306084	0.694386	1.21428	0.736324	2.00248	0.446828	0.985995
ukb_phase1to3_fmri_node_dec21_2019_pheno59	Rheumatic heart valve disease	Inverse variance weighted	7	-0.757623	0.44345	-1.62678	0.111539	0.468779	0.196561	1.118	0.0875482	0.985995
ukb_phase1to3_fmri_node_dec21_2019_pheno6	Rheumatic heart valve disease	Inverse variance weighted	15	-0.0335192	0.232616	-0.489447	0.422408	0.967036	0.612965	1.52563	0.885424	0.985995
ukb_phase1to3_fmri_node_dec21_2019_pheno60	Rheumatic heart valve disease	Inverse variance weighted	7	-0.0747062	0.309328	-0.68099	0.531577	0.928016	0.506116	1.70161	0.809159	0.985995
ukb_phase1to3_fmri_node_dec21_2019_pheno61	Rheumatic heart valve disease	Inverse variance weighted	11	-0.0279475	0.306163	-0.628028	0.572133	0.972439	0.533643	1.77204	0.927268	0.985995
ukb_phase1to3_fmri_node_dec21_2019_pheno62	Rheumatic heart valve disease	Inverse variance weighted	4	-0.0949629	0.457186	-0.991047	0.801122	0.909407	0.371188	2.22804	0.835454	0.985995
ukb_phase1to3_fmri_node_dec21_2019_pheno63	Rheumatic heart valve disease	Inverse variance weighted	8	-0.0644704	0.476166	-0.997756	0.868815	0.937564	0.368706	2.38408	0.8923	0.985995
ukb_phase1to3_fmri_node_dec21_2019_pheno64	Rheumatic heart valve disease	Inverse variance weighted	4	-0.421055	0.556112	-1.51104	0.668925	0.656354	0.220681	1.95214	0.448966	0.985995
ukb_phase1to3_fmri_node_dec21_2019_pheno65	Rheumatic heart valve disease	Inverse variance weighted	11	0.089487	0.284733	-0.468589	0.647563	1.09361	0.625885	1.91088	0.753305	0.985995
ukb_phase1to3_fmri_node_dec21_2019_pheno66	Rheumatic heart valve disease	Inverse variance weighted	11	0.172729	0.297854	-0.411065	0.756522	1.18854	0.662944	2.13085	0.561974	0.985995
ukb_phase1to3_fmri_node_dec21_2019_pheno67	Rheumatic heart valve disease	Inverse variance weighted	10	-0.0412691	0.473763	-0.969845	0.887307	0.959571	0.379142	2.42858	0.930585	0.985995
ukb_phase1to3_fmri_node_dec21_2019_pheno68	Rheumatic heart valve disease	Inverse variance weighted	11	0.276675	0.296972	-0.30539	0.858739	1.31874	0.736836	2.36018	0.351515	0.985995
ukb_phase1to3_fmri_node_dec21_2019_pheno69	Rheumatic heart valve disease	Inverse variance weighted	10	-0.320736	0.318806	-0.945596	0.304125	0.725615	0.388448	1.35544	0.314391	0.985995
ukb_phase1to3_fmri_node_dec21_2019_pheno7	Rheumatic heart valve disease	Inverse variance weighted	13	-0.0258729	0.240147	-0.496562	0.444816	0.974459	0.60862	1.5602	0.914204	0.985995
ukb_phase1to3_fmri_node_dec21_2019_pheno70	Rheumatic heart valve disease	Inverse variance weighted	9	0.271995	0.353195	-0.420267	0.964256	1.31258	0.656871	2.62284	0.441242	0.985995
ukb_phase1to3_fmri_node_dec21_2019_pheno71	Rheumatic heart valve disease	Inverse variance weighted	4	0.219422	0.675943	-1.10543	1.54427	1.24536	0.331069	4.68455	0.745472	0.985995
ukb_phase1to3_fmri_node_dec21_2019_pheno72	Rheumatic heart valve disease	Inverse variance weighted	5	-0.407963	0.457439	-1.30454	0.488619	0.665004	0.271296	1.63006	0.372479	0.985995
ukb_phase1to3_fmri_node_dec21_2019_pheno73	Rheumatic heart valve disease	Inverse variance weighted	5	-0.0184044	0.490971	-0.980707	0.943899	0.981764	0.375046	2.56998	0.970098	0.985995
ukb_phase1to3_fmri_node_dec21_2019_pheno74	Rheumatic heart valve disease	Inverse variance weighted	5	0.430902	0.494873	-0.539049	1.40085	1.53865	0.583303	4.05866	0.3839	0.985995
ukb_phase1to3_fmri_node_dec21_2019_pheno75	Rheumatic heart valve disease	Inverse variance weighted	4	0.0930791	0.589605	-1.06255	1.24871	1.09755	0.345575	3.48583	0.874562	0.985995
ukb_phase1to3_fmri_node_dec21_2019_pheno76	Rheumatic heart valve disease	Inverse variance weighted	4	0.0855932	0.575539	-1.04246	1.21365	1.08936	0.352585	3.36575	0.881776	0.985995
ukb_phase1to3_fmri_node_dec21_2019_pheno8	Rheumatic heart valve disease	Inverse variance weighted	7	0.303246	0.400399	-0.481537	1.08803	1.35425	0.617833	2.96842	0.448835	0.985995
ukb_phase1to3_fmri_node_dec21_2019_pheno9	Rheumatic heart valve disease	Inverse variance weighted	15	0.0227284	0.262737	-0.492237	0.537694	1.02299	0.611257	1.71205	0.931064	0.985995
ukb_phase1to3_fmri_edge_dec21_2019_pheno942	stroke	Inverse variance weighted	3	0.289252	0.0827367	0.127088	0.451416	1.33543	1.13552	1.57053	0.000472205	0.0661087
ukb_phase1to3_fmri_node_dec21_2019_pheno2	stroke	Inverse variance weighted	11	-0.17125	0.0519974	-0.273165	-0.0693353	0.842611	0.760967	0.933014	0.000989702	0.0692791
ukb_phase1to3_fmri_node_dec21_2019_pheno37	stroke	Inverse variance weighted	2	-0.400214	0.127116	-0.649362	-0.151065	0.670177	0.522379	0.859792	0.00164166	0.0766108
ukb_phase1to3_fmri_edge_dec21_2019_pheno593	stroke	Inverse variance weighted	6	-0.178148	0.0617887	-0.299253	-0.0570418	0.836819	0.741371	0.944555	0.00393689	0.137106
ukb_phase1to3_fmri_edge_dec21_2019_pheno249	stroke	Inverse variance weighted	2	-0.265268	0.0942754	-0.450048	-0.0804881	0.767	0.637598	0.922666	0.00489665	0.137106
ukb_phase1to3_fmri_edge_dec21_2019_pheno606	stroke	Inverse variance weighted	2	0.282397	0.112884	0.0611451	0.503649	1.32631	1.06305	1.65475	0.0123611	0.192284
ukb_phase1to3_fmri_edge_dec21_2019_pheno590	stroke	Inverse variance weighted	7	0.215068	0.0857807	0.0469378	0.383198	1.23995	1.04806	1.46697	0.0121697	0.192284
ukb_phase1to3_fmri_edge_dec21_2019_pheno1698	stroke	Inverse variance weighted	24	-0.0776973	0.0309495	-0.138358	-0.0170362	0.925244	0.870787	0.983108	0.0120576	0.192284
ukb_phase1to3_fmri_edge_dec21_2019_pheno1317	stroke	Inverse variance weighted	2	-0.271666	0.104426	-0.47634	-0.0669921	0.762109	0.621052	0.935203	0.00928089	0.192284
ukb_phase1to3_fmri_node_dec21_2019_pheno26	stroke	Inverse variance weighted	8	-0.18725	0.0782381	-0.340597	-0.0339038	0.829236	0.711345	0.966665	0.0166957	0.23374
ukb_phase1to3_fmri_edge_dec21_2019_pheno574	stroke	Inverse variance weighted	2	-0.278549	0.120885	-0.515482	-0.0416147	0.756882	0.597212	0.959239	0.0212085	0.269927
ukb_phase1to3_fmri_node_dec21_2019_pheno57	stroke	Inverse variance weighted	11	-0.0972364	0.0436475	-0.182786	-0.0116873	0.907341	0.832947	0.988381	0.0258962	0.282735
ukb_phase1to3_fmri_node_dec21_2019_pheno40	stroke	Inverse variance weighted	15	-0.126921	0.0571089	-0.238854	-0.0149873	0.880803	0.78753	0.985124	0.026254	0.282735
ukb_phase1to3_fmri_edge_dec21_2019_pheno674	stroke	Inverse variance weighted	4	-0.193438	0.0885993	-0.367093	-0.0197839	0.824121	0.692745	0.980411	0.029014	0.29014
ukb_phase1to3_fmri_node_dec21_2019_pheno74	stroke	Inverse variance weighted	5	-0.152278	0.0726584	-0.294688	-0.00986711	0.85875	0.744764	0.990181	0.0360998	0.333911
ukb_phase1to3_fmri_node_dec21_2019_pheno19	stroke	Inverse variance weighted	2	-0.247838	0.120377	-0.483776	-0.0118996	0.780487	0.616451	0.988171	0.0395083	0.333911
ukb_phase1to3_fmri_edge_dec21_2019_pheno1221	stroke	Inverse variance weighted	2	0.199942	0.0976214	0.00860427	0.39128	1.22133	1.00864	1.47887	0.0405464	0.333911
ukb_phase1to3_fmri_edge_dec21_2019_pheno1300	stroke	Inverse variance weighted	3	0.151809	0.0757133	0.003411	0.300207	1.16394	1.00342	1.35014	0.0449575	0.34967
ukb_phase1to3_fmri_node_dec21_2019_pheno24	stroke	Inverse variance weighted	8	-0.203382	0.106444	-0.412011	0.0052477	0.815967	0.662317	1.00526	0.0560432	0.41295
ukb_phase1to3_fmri_edge_dec21_2019_pheno1059	stroke	Inverse variance weighted	3	0.178001	0.0946997	-0.00761052	0.363612	1.19483	0.992418	1.43852	0.0601578	0.421105
ukb_phase1to3_fmri_node_dec21_2019_pheno20	stroke	Inverse variance weighted	15	-0.110344	0.0602425	-0.228419	0.00773152	0.895526	0.795791	1.00776	0.0670021	0.426377
ukb_phase1to3_fmri_edge_dec21_2019_pheno1211	stroke	Inverse variance weighted	2	0.198756	0.107839	-0.0126077	0.41012	1.21988	0.987471	1.507	0.0653163	0.426377
ukb_phase1to3_fmri_node_dec21_2019_pheno61	stroke	Inverse variance weighted	11	-0.12394	0.0712463	-0.263582	0.0157031	0.883433	0.768294	1.01583	0.0819304	0.477927
ukb_phase1to3_fmri_node_dec21_2019_pheno6	stroke	Inverse variance weighted	15	-0.107259	0.0612825	-0.227373	0.0128542	0.898293	0.796624	1.01294	0.0800757	0.477927
ukb_phase1to3_fmri_node_dec21_2019_pheno63	stroke	Inverse variance weighted	8	-0.107617	0.0651753	-0.235361	0.0201264	0.897971	0.790286	1.02033	0.0986987	0.493494
ukb_phase1to3_fmri_node_dec21_2019_pheno60	stroke	Inverse variance weighted	7	-0.0832759	0.0497691	-0.180823	0.0142715	0.920097	0.834583	1.01437	0.0942791	0.493494
ukb_phase1to3_fmri_node_dec21_2019_pheno5	stroke	Inverse variance weighted	12	-0.118938	0.0716508	-0.259373	0.021498	0.887863	0.771535	1.02173	0.0969222	0.493494
ukb_phase1to3_fmri_edge_dec21_2019_pheno303	stroke	Inverse variance weighted	2	0.160901	0.0957398	-0.0267491	0.348551	1.17457	0.973605	1.41701	0.0928394	0.493494
ukb_phase1to3_fmri_node_dec21_2019_pheno66	stroke	Inverse variance weighted	11	-0.118387	0.079466	-0.274141	0.0373658	0.888352	0.760225	1.03807	0.13628	0.512164
ukb_phase1to3_fmri_node_dec21_2019_pheno59	stroke	Inverse variance weighted	7	-0.234864	0.146274	-0.521562	0.0518342	0.790679	0.593593	1.0532	0.108354	0.512164
ukb_phase1to3_fmri_node_dec21_2019_pheno58	stroke	Inverse variance weighted	14	-0.099989	0.0657045	-0.22877	0.0287918	0.904847	0.795512	1.02921	0.12806	0.512164
ukb_phase1to3_fmri_node_dec21_2019_pheno45	stroke	Inverse variance weighted	10	-0.125403	0.0794973	-0.281218	0.0304115	0.882141	0.754864	1.03088	0.114691	0.512164
ukb_phase1to3_fmri_node_dec21_2019_pheno43	stroke	Inverse variance weighted	10	-0.125011	0.0784809	-0.278833	0.028812	0.882488	0.756666	1.02923	0.111187	0.512164
ukb_phase1to3_fmri_node_dec21_2019_pheno42	stroke	Inverse variance weighted	10	-0.0809334	0.0517992	-0.18246	0.020593	0.922255	0.833218	1.02081	0.118183	0.512164
ukb_phase1to3_fmri_node_dec21_2019_pheno34	stroke	Inverse variance weighted	12	-0.0905563	0.0607477	-0.209622	0.0285091	0.913423	0.810891	1.02892	0.136041	0.512164
ukb_phase1to3_fmri_node_dec21_2019_pheno18	stroke	Inverse variance weighted	15	-0.0988957	0.0659802	-0.228217	0.0304255	0.905837	0.795952	1.03089	0.133908	0.512164
ukb_phase1to3_fmri_edge_dec21_2019_pheno1175	stroke	Inverse variance weighted	2	-0.378151	0.2556	-0.879126	0.122825	0.685127	0.415145	1.13069	0.139016	0.512164
ukb_phase1to3_fmri_edge_dec21_2019_pheno1134	stroke	Inverse variance weighted	3	-0.206177	0.135045	-0.470865	0.0585102	0.813689	0.624462	1.06026	0.126827	0.512164
ukb_phase1to3_fmri_node_dec21_2019_pheno54	stroke	Inverse variance weighted	11	-0.111018	0.0760719	-0.260119	0.0380826	0.894922	0.77096	1.03882	0.144459	0.51857
ukb_phase1to3_fmri_node_dec21_2019_pheno75	stroke	Inverse variance weighted	4	-0.110182	0.0794775	-0.265958	0.0455938	0.895671	0.766471	1.04665	0.165646	0.552153
ukb_phase1to3_fmri_node_dec21_2019_pheno44	stroke	Inverse variance weighted	8	-0.143741	0.103296	-0.346202	0.0587195	0.866112	0.70737	1.06048	0.164061	0.552153
ukb_phase1to3_fmri_edge_dec21_2019_pheno1250	stroke	Inverse variance weighted	9	0.100348	0.0722183	-0.0412001	0.241896	1.10556	0.959637	1.27366	0.164679	0.552153
ukb_phase1to3_fmri_edge_dec21_2019_pheno1276	stroke	Inverse variance weighted	7	-0.136373	0.100285	-0.332932	0.0601861	0.872517	0.716819	1.06203	0.173877	0.566112
ukb_phase1to3_fmri_node_dec21_2019_pheno28	stroke	Inverse variance weighted	11	-0.0620554	0.0465171	-0.153229	0.0291181	0.939831	0.857933	1.02955	0.182193	0.57384
ukb_phase1to3_fmri_edge_dec21_2019_pheno1293	stroke	Inverse variance weighted	4	-0.109718	0.0826697	-0.27175	0.0523149	0.896087	0.762045	1.05371	0.184449	0.57384
ukb_phase1to3_fmri_node_dec21_2019_pheno56	stroke	Inverse variance weighted	14	-0.0770342	0.0599403	-0.194517	0.0404487	0.925858	0.823232	1.04128	0.198728	0.579624
ukb_phase1to3_fmri_node_dec21_2019_pheno55	stroke	Inverse variance weighted	8	-0.0767725	0.0593098	-0.19302	0.0394748	0.926101	0.824466	1.04026	0.195517	0.579624
ukb_phase1to3_fmri_edge_dec21_2019_pheno1363	stroke	Inverse variance weighted	4	0.143762	0.11074	-0.0732879	0.360812	1.15461	0.929333	1.43449	0.19422	0.579624
ukb_phase1to3_fmri_node_dec21_2019_pheno67	stroke	Inverse variance weighted	10	-0.0835615	0.0660737	-0.213066	0.0459428	0.919834	0.808103	1.04701	0.205989	0.588539
ukb_phase1to3_fmri_node_dec21_2019_pheno30	stroke	Inverse variance weighted	8	0.0926039	0.0746431	-0.0536965	0.238904	1.09703	0.94772	1.26986	0.214745	0.589496
ukb_phase1to3_fmri_edge_dec21_2019_pheno1260	stroke	Inverse variance weighted	9	0.0771247	0.0620034	-0.044402	0.198651	1.08018	0.956569	1.21976	0.213544	0.589496
ukb_phase1to3_fmri_node_dec21_2019_pheno9	stroke	Inverse variance weighted	15	-0.0768108	0.0674054	-0.208925	0.0553037	0.926065	0.811456	1.05686	0.25448	0.592951
ukb_phase1to3_fmri_node_dec21_2019_pheno68	stroke	Inverse variance weighted	11	-0.111818	0.0916994	-0.291549	0.0679128	0.894207	0.747105	1.07027	0.222693	0.592951
ukb_phase1to3_fmri_node_dec21_2019_pheno52	stroke	Inverse variance weighted	9	-0.0758285	0.0665689	-0.206303	0.0546465	0.926975	0.813586	1.05617	0.254662	0.592951
ukb_phase1to3_fmri_node_dec21_2019_pheno47	stroke	Inverse variance weighted	15	-0.0829494	0.0718292	-0.223735	0.0578359	0.920398	0.799527	1.05954	0.248166	0.592951
ukb_phase1to3_fmri_node_dec21_2019_pheno46	stroke	Inverse variance weighted	12	-0.0872396	0.0718906	-0.228145	0.0536659	0.916457	0.796009	1.05513	0.224936	0.592951
ukb_phase1to3_fmri_node_dec21_2019_pheno32	stroke	Inverse variance weighted	13	-0.0626301	0.054475	-0.169401	0.0441408	0.939291	0.84417	1.04513	0.250266	0.592951
ukb_phase1to3_fmri_edge_dec21_2019_pheno815	stroke	Inverse variance weighted	4	0.12703	0.108371	-0.0853766	0.339437	1.13545	0.918166	1.40416	0.241124	0.592951
ukb_phase1to3_fmri_edge_dec21_2019_pheno146	stroke	Inverse variance weighted	3	-0.0855773	0.0757132	-0.233975	0.0628206	0.917982	0.791381	1.06484	0.258357	0.592951
ukb_phase1to3_fmri_edge_dec21_2019_pheno1328	stroke	Inverse variance weighted	6	-0.105821	0.0904326	-0.283069	0.0714273	0.899586	0.753468	1.07404	0.241937	0.592951
ukb_phase1to3_fmri_edge_dec21_2019_pheno1256	stroke	Inverse variance weighted	6	-0.126446	0.106672	-0.335523	0.0826315	0.881222	0.714964	1.08614	0.235871	0.592951
ukb_phase1to3_fmri_node_dec21_2019_pheno8	stroke	Inverse variance weighted	7	-0.0781417	0.0722941	-0.219838	0.0635547	0.924833	0.802649	1.06562	0.279747	0.593404
ukb_phase1to3_fmri_node_dec21_2019_pheno7	stroke	Inverse variance weighted	13	-0.0461408	0.0418978	-0.12826	0.0359788	0.954907	0.879624	1.03663	0.270779	0.593404
ukb_phase1to3_fmri_node_dec21_2019_pheno69	stroke	Inverse variance weighted	10	-0.093271	0.0860479	-0.261925	0.0753829	0.910947	0.769569	1.0783	0.27839	0.593404
ukb_phase1to3_fmri_node_dec21_2019_pheno16	stroke	Inverse variance weighted	16	-0.0660499	0.0608223	-0.185262	0.0531619	0.936084	0.830887	1.0546	0.277502	0.593404
ukb_phase1to3_fmri_node_dec21_2019_pheno12	stroke	Inverse variance weighted	8	-0.106819	0.0986913	-0.300254	0.0866159	0.898688	0.74063	1.09048	0.279095	0.593404
ukb_phase1to3_fmri_node_dec21_2019_pheno23	stroke	Inverse variance weighted	12	-0.073262	0.070055	-0.21057	0.0640459	0.929357	0.810122	1.06614	0.295663	0.608719
ukb_phase1to3_fmri_node_dec21_2019_pheno10	stroke	Inverse variance weighted	7	-0.122629	0.116247	-0.350474	0.105215	0.884591	0.704354	1.11095	0.29147	0.608719
ukb_phase1to3_fmri_node_dec21_2019_pheno21	stroke	Inverse variance weighted	13	-0.0747042	0.0731577	-0.218093	0.0686848	0.928018	0.80405	1.0711	0.307188	0.614376
ukb_phase1to3_fmri_node_dec21_2019_pheno11	stroke	Inverse variance weighted	6	-0.0724296	0.0706039	-0.210813	0.0659541	0.930131	0.809925	1.06818	0.304959	0.614376
ukb_phase1to3_fmri_node_dec21_2019_pheno65	stroke	Inverse variance weighted	11	-0.0445913	0.0442616	-0.131344	0.0421613	0.956388	0.876916	1.04306	0.313718	0.6186
ukb_phase1to3_fmri_node_dec21_2019_pheno33	stroke	Inverse variance weighted	12	-0.0769106	0.0794836	-0.232698	0.0788773	0.925973	0.792393	1.08207	0.33323	0.647947
ukb_phase1to3_fmri_node_dec21_2019_pheno17	stroke	Inverse variance weighted	9	-0.0493692	0.0519039	-0.151101	0.0523624	0.95183	0.859761	1.05376	0.34152	0.65497
ukb_phase1to3_fmri_node_dec21_2019_pheno48	stroke	Inverse variance weighted	14	-0.0548005	0.0587311	-0.169914	0.0603125	0.946674	0.843738	1.06217	0.350781	0.66364
ukb_phase1to3_fmri_edge_dec21_2019_pheno601	stroke	Inverse variance weighted	3	-0.120865	0.143358	-0.401846	0.160116	0.886153	0.669084	1.17365	0.399171	0.735945
ukb_phase1to3_fmri_edge_dec21_2019_pheno1141	stroke	Inverse variance weighted	2	0.194988	0.234042	-0.263734	0.653711	1.2153	0.768178	1.92266	0.40477	0.735945
ukb_phase1to3_fmri_edge_dec21_2019_pheno103	stroke	Inverse variance weighted	2	-0.0559929	0.0669918	-0.187297	0.075311	0.945546	0.829198	1.07822	0.403258	0.735945
ukb_phase1to3_fmri_node_dec21_2019_pheno13	stroke	Inverse variance weighted	10	-0.0414179	0.0529434	-0.145187	0.0623512	0.959428	0.864861	1.06434	0.434035	0.745162
ukb_phase1to3_fmri_node_dec21_2019_pheno1	stroke	Inverse variance weighted	16	-0.0306197	0.0377206	-0.104552	0.0433128	0.969844	0.900728	1.04426	0.416936	0.745162
ukb_phase1to3_fmri_edge_dec21_2019_pheno405	stroke	Inverse variance weighted	2	0.122804	0.159382	-0.189585	0.435194	1.13066	0.827302	1.54526	0.441003	0.745162
ukb_phase1to3_fmri_edge_dec21_2019_pheno1343	stroke	Inverse variance weighted	5	0.0748449	0.094524	-0.110422	0.260112	1.07772	0.895456	1.29708	0.428472	0.745162
ukb_phase1to3_fmri_edge_dec21_2019_pheno1273	stroke	Inverse variance weighted	3	0.164592	0.20522	-0.237638	0.566822	1.17891	0.788488	1.76266	0.422537	0.745162
ukb_phase1to3_fmri_edge_dec21_2019_pheno1122	stroke	Inverse variance weighted	7	0.0646395	0.0840347	-0.100069	0.229347	1.06677	0.904775	1.25778	0.441775	0.745162
ukb_phase1to3_fmri_node_dec21_2019_pheno36	stroke	Inverse variance weighted	12	-0.0575231	0.0770594	-0.20856	0.0935134	0.9441	0.811753	1.09803	0.455379	0.758966
ukb_phase1to3_fmri_node_dec21_2019_pheno49	stroke	Inverse variance weighted	10	-0.0327572	0.0461874	-0.123284	0.0577701	0.967774	0.884012	1.05947	0.478186	0.76075
ukb_phase1to3_fmri_node_dec21_2019_pheno3	stroke	Inverse variance weighted	14	-0.0279459	0.0392475	-0.104871	0.0489793	0.972441	0.900441	1.0502	0.476439	0.76075
ukb_phase1to3_fmri_edge_dec21_2019_pheno1699	stroke	Inverse variance weighted	22	-0.0338725	0.0467216	-0.125447	0.0577018	0.966695	0.882103	1.0594	0.46846	0.76075
ukb_phase1to3_fmri_edge_dec21_2019_pheno1183	stroke	Inverse variance weighted	3	0.0886002	0.124707	-0.155826	0.333026	1.09264	0.855708	1.39518	0.477415	0.76075
ukb_phase1to3_fmri_node_dec21_2019_pheno50	stroke	Inverse variance weighted	9	-0.0358001	0.0529453	-0.139573	0.0679728	0.964833	0.86973	1.07034	0.498932	0.776117
ukb_phase1to3_fmri_edge_dec21_2019_pheno816	stroke	Inverse variance weighted	3	-0.0833474	0.12268	-0.323801	0.157106	0.920032	0.723394	1.17012	0.496893	0.776117
ukb_phase1to3_fmri_edge_dec21_2019_pheno869	stroke	Inverse variance weighted	5	0.060525	0.0926062	-0.120983	0.242033	1.06239	0.886049	1.27384	0.513386	0.789825
ukb_phase1to3_fmri_edge_dec21_2019_pheno767	stroke	Inverse variance weighted	2	0.178207	0.277309	-0.365319	0.721734	1.19507	0.693975	2.058	0.520464	0.792011
ukb_phase1to3_fmri_node_dec21_2019_pheno53	stroke	Inverse variance weighted	7	-0.0805364	0.132427	-0.340092	0.17902	0.922621	0.711705	1.19604	0.543082	0.793287
ukb_phase1to3_fmri_node_dec21_2019_pheno51	stroke	Inverse variance weighted	5	-0.0985938	0.162519	-0.41713	0.219943	0.906111	0.658935	1.24601	0.544076	0.793287
ukb_phase1to3_fmri_node_dec21_2019_pheno4	stroke	Inverse variance weighted	10	-0.0369669	0.0617758	-0.158047	0.0841136	0.963708	0.853809	1.08775	0.54957	0.793287
ukb_phase1to3_fmri_node_dec21_2019_pheno25	stroke	Inverse variance weighted	6	-0.0332167	0.0557075	-0.142403	0.0759701	0.967329	0.867271	1.07893	0.550996	0.793287
ukb_phase1to3_fmri_node_dec21_2019_pheno14	stroke	Inverse variance weighted	15	-0.0362914	0.0616723	-0.157169	0.0845862	0.964359	0.85456	1.08827	0.556226	0.793287
ukb_phase1to3_fmri_edge_dec21_2019_pheno1375	stroke	Inverse variance weighted	9	-0.0580776	0.0998917	-0.253865	0.13771	0.943577	0.775796	1.14764	0.560967	0.793287
ukb_phase1to3_fmri_edge_dec21_2019_pheno1296	stroke	Inverse variance weighted	4	0.044161	0.072878	-0.0986799	0.187002	1.04515	0.906033	1.20563	0.544543	0.793287
ukb_phase1to3_fmri_edge_dec21_2019_pheno810	stroke	Inverse variance weighted	3	-0.0735639	0.135789	-0.33971	0.192582	0.929077	0.711977	1.21238	0.587989	0.823185
ukb_phase1to3_fmri_node_dec21_2019_pheno72	stroke	Inverse variance weighted	5	-0.0373289	0.0710848	-0.176655	0.101997	0.963359	0.838069	1.10738	0.599491	0.830678
ukb_phase1to3_fmri_node_dec21_2019_pheno70	stroke	Inverse variance weighted	9	-0.0320817	0.0637846	-0.1571	0.0929362	0.968427	0.854619	1.09739	0.614986	0.830678
ukb_phase1to3_fmri_node_dec21_2019_pheno35	stroke	Inverse variance weighted	6	-0.0513398	0.10268	-0.252592	0.149912	0.949956	0.776785	1.16173	0.617075	0.830678
ukb_phase1to3_fmri_edge_dec21_2019_pheno1270	stroke	Inverse variance weighted	2	-0.0748614	0.148937	-0.366777	0.217054	0.927872	0.692964	1.24241	0.615218	0.830678
ukb_phase1to3_fmri_edge_dec21_2019_pheno65	stroke	Inverse variance weighted	2	0.0347816	0.0720206	-0.106379	0.175942	1.03539	0.899084	1.19237	0.629138	0.830938
ukb_phase1to3_fmri_edge_dec21_2019_pheno1189	stroke	Inverse variance weighted	6	-0.0611768	0.126352	-0.308827	0.186473	0.940657	0.734308	1.20499	0.62826	0.830938
ukb_phase1to3_fmri_node_dec21_2019_pheno29	stroke	Inverse variance weighted	5	-0.054228	0.120676	-0.290753	0.182297	0.947216	0.7477	1.19997	0.653166	0.846696
ukb_phase1to3_fmri_edge_dec21_2019_pheno1137	stroke	Inverse variance weighted	7	0.0553639	0.121644	-0.183059	0.293787	1.05693	0.832719	1.3415	0.649016	0.846696
ukb_phase1to3_fmri_edge_dec21_2019_pheno956	stroke	Inverse variance weighted	3	-0.0566567	0.133171	-0.317672	0.204359	0.944918	0.727841	1.22674	0.670514	0.861211
ukb_phase1to3_fmri_node_dec21_2019_pheno71	stroke	Inverse variance weighted	4	-0.0243137	0.0785771	-0.178325	0.129697	0.97598	0.836671	1.13848	0.756999	0.912122
ukb_phase1to3_fmri_node_dec21_2019_pheno27	stroke	Inverse variance weighted	3	-0.0314685	0.103445	-0.23422	0.171283	0.969022	0.791188	1.18683	0.760971	0.912122
ukb_phase1to3_fmri_node_dec21_2019_pheno15	stroke	Inverse variance weighted	6	-0.0495961	0.158628	-0.360506	0.261314	0.951614	0.697323	1.29864	0.754541	0.912122
ukb_phase1to3_fmri_edge_dec21_2019_pheno867	stroke	Inverse variance weighted	3	-0.03737	0.117941	-0.268535	0.193794	0.96332	0.764499	1.21385	0.751355	0.912122
ukb_phase1to3_fmri_edge_dec21_2019_pheno824	stroke	Inverse variance weighted	4	0.0508296	0.159023	-0.260856	0.362515	1.05214	0.770392	1.43694	0.749244	0.912122
ukb_phase1to3_fmri_edge_dec21_2019_pheno1697	stroke	Inverse variance weighted	36	-0.0100627	0.0315534	-0.0719074	0.0517819	0.989988	0.930617	1.05315	0.749794	0.912122
ukb_phase1to3_fmri_edge_dec21_2019_pheno1382	stroke	Inverse variance weighted	6	0.0343043	0.113691	-0.188531	0.257139	1.0349	0.828175	1.29323	0.762857	0.912122
ukb_phase1to3_fmri_edge_dec21_2019_pheno1302	stroke	Inverse variance weighted	6	-0.024406	0.0728412	-0.167175	0.118363	0.975889	0.846052	1.12565	0.737582	0.912122
ukb_phase1to3_fmri_edge_dec21_2019_pheno1171	stroke	Inverse variance weighted	6	-0.0385825	0.131251	-0.295834	0.218669	0.962152	0.743911	1.24442	0.768789	0.912122
ukb_phase1to3_fmri_edge_dec21_2019_pheno1309	stroke	Inverse variance weighted	5	-0.0331289	0.116898	-0.262248	0.19599	0.967414	0.76932	1.21652	0.776869	0.913964
ukb_phase1to3_fmri_node_dec21_2019_pheno62	stroke	Inverse variance weighted	4	-0.0186709	0.0754362	-0.166526	0.129184	0.981502	0.846601	1.1379	0.804516	0.91571
ukb_phase1to3_fmri_node_dec21_2019_pheno41	stroke	Inverse variance weighted	10	0.0122706	0.0488936	-0.0835609	0.108102	1.01235	0.919835	1.11416	0.801841	0.91571
ukb_phase1to3_fmri_node_dec21_2019_pheno31	stroke	Inverse variance weighted	12	-0.0169129	0.0653902	-0.145078	0.111252	0.983229	0.864955	1.11768	0.795908	0.91571
ukb_phase1to3_fmri_edge_dec21_2019_pheno597	stroke	Inverse variance weighted	13	-0.0186604	0.0741154	-0.163927	0.126606	0.981513	0.848804	1.13497	0.801215	0.91571
ukb_phase1to3_fmri_edge_dec21_2019_pheno232	stroke	Inverse variance weighted	5	-0.0292855	0.12438	-0.27307	0.214499	0.971139	0.76104	1.23924	0.813858	0.918872
ukb_phase1to3_fmri_node_dec21_2019_pheno39	stroke	Inverse variance weighted	16	-0.00774406	0.0351888	-0.0767141	0.0612259	0.992286	0.926155	1.06314	0.825815	0.924913
ukb_phase1to3_fmri_node_dec21_2019_pheno73	stroke	Inverse variance weighted	5	0.014383	0.076486	-0.135529	0.164295	1.01449	0.873253	1.17856	0.850839	0.937209
ukb_phase1to3_fmri_node_dec21_2019_pheno38	stroke	Inverse variance weighted	8	-0.0113111	0.0607347	-0.130351	0.107729	0.988753	0.877787	1.11375	0.852258	0.937209
ukb_phase1to3_fmri_edge_dec21_2019_pheno1167	stroke	Inverse variance weighted	3	-0.0166678	0.0924189	-0.197809	0.164473	0.98347	0.820527	1.17877	0.856877	0.937209
ukb_phase1to3_fmri_node_dec21_2019_pheno22	stroke	Inverse variance weighted	6	-0.00881955	0.0636962	-0.133664	0.116025	0.991219	0.874884	1.12302	0.889875	0.948965
ukb_phase1to3_fmri_edge_dec21_2019_pheno609	stroke	Inverse variance weighted	5	0.020945	0.166882	-0.306143	0.348033	1.02117	0.736281	1.41628	0.900121	0.948965
ukb_phase1to3_fmri_edge_dec21_2019_pheno151	stroke	Inverse variance weighted	2	-0.0218212	0.176339	-0.367446	0.323804	0.978415	0.6925	1.38238	0.901517	0.948965
ukb_phase1to3_fmri_edge_dec21_2019_pheno1161	stroke	Inverse variance weighted	10	-0.00735127	0.0588907	-0.122777	0.108074	0.992676	0.884461	1.11413	0.900659	0.948965
ukb_phase1to3_fmri_edge_dec21_2019_pheno1142	stroke	Inverse variance weighted	5	0.0215431	0.151748	-0.275884	0.31897	1.02178	0.758901	1.37571	0.887107	0.948965
ukb_phase1to3_fmri_node_dec21_2019_pheno64	stroke	Inverse variance weighted	4	0.00502025	0.0865205	-0.16456	0.1746	1.00503	0.848267	1.19077	0.95373	0.974614
ukb_phase1to3_fmri_edge_dec21_2019_pheno1701	stroke	Inverse variance weighted	19	0.00397676	0.0494368	-0.0929193	0.100873	1.00398	0.911267	1.10614	0.935886	0.974614
ukb_phase1to3_fmri_edge_dec21_2019_pheno1269	stroke	Inverse variance weighted	3	0.0106718	0.157478	-0.297985	0.319328	1.01073	0.742313	1.3762	0.945971	0.974614
ukb_phase1to3_fmri_edge_dec21_2019_pheno1184	stroke	Inverse variance weighted	2	-0.00631536	0.103452	-0.209082	0.196451	0.993705	0.811329	1.21708	0.951323	0.974614
ukb_phase1to3_fmri_edge_dec21_2019_pheno705	stroke	Inverse variance weighted	2	-0.00916828	0.188251	-0.378141	0.359804	0.990874	0.685134	1.43305	0.961156	0.975086
ukb_phase1to3_fmri_node_dec21_2019_pheno76	stroke	Inverse variance weighted	4	0.0016618	0.0832718	-0.161551	0.164875	1.00166	0.850823	1.17925	0.984078	0.98863
ukb_phase1to3_fmri_edge_dec21_2019_pheno918	stroke	Inverse variance weighted	3	-0.0032391	0.22729	-0.448728	0.44225	0.996766	0.63844	1.5562	0.98863	0.98863
